# Supplementary material for: 3-[(E)-3-(4-Meth­oxy­phen­yl)prop-2-eno­yl]-1-(4-methyl­phen­yl)-5-phenyl-1H-pyrazole-4-carbonitrile
Source: Acta Crystallogr Sect E Struct Rep Online. 2011 Feb 23;67(Pt 3):o694. doi: 10.1107/S1600536811005770 (PMC3052011; doi:10.1107/S1600536811005770)
Supplement: Supplementary file 1 [file e-67-0o694-sup1.cif]

##############################################################################
###                                                                        ###
###        Electronic paper (Acta Crystallographica Section E)             ###
###                                                                        ###
##############################################################################
#                                                                            #
# This CIF contains the data in a paper accepted for publication in Acta     #
# Crystallographica Section E. It conforms to the requirements of Notes      #
# for Authors for Section E, and has been peer reviewed under the auspices   #
# of the IUCr Commission on Journals.                                        #
#                                                                            #
# Full details of the Crystallographic Information File format               #
# are given in the paper "The Crystallographic Information File (CIF):       #
# a New Standard Archive File for Crystallography" by S. R. Hall, F. H.      #
# Allen and I. D. Brown [Acta Cryst. (1991), A47, 655-685].                  #
#                                                                            #
# The current version of the core CIF dictionary is obtainable from          #
# ftp://ftp.iucr.org/pub/cif_core.dic. The current version number is 2.4.    #
#                                                                            #
# Software is freely available for graphical display of the structure(s) in  #
# this CIF.  For information consult the CIF home page http://www.iucr.org/  #
# cif/home.html                                                              #
#                                                                            #
# This file may be used for bona fide research purposes within the           #
# scientific community so long as proper attribution is given to the journal # 
# article from which it was obtained.                                        #
#                                                                            #
##############################################################################
                                             
data_global
_audit_creation_method     SHELXL-97
_journal_date_recd_electronic     2011-02-14
_journal_date_accepted     2011-02-16
_journal_name_full     'Acta Crystallographica, Section E'
_journal_year     2011
_journal_volume     67
_journal_issue      3
_journal_page_first     o694
_journal_page_last     o694
_journal_paper_category     QO
_journal_coeditor_code     XU5162
_publ_contact_author
;
     Dr. Seik Weng Ng
     Department of Chemistry
     University of Malaya
     50603 Kuala Lumpur
     Malaysia
;
_publ_contact_author_email     seikweng@um.edu.my
_publ_contact_author_fax     '03 7967 4193'
_publ_contact_author_phone     '03 7967 6778'
_publ_section_title
;\
3-[(<i>E</i>)-3-(4-Methoxyphenyl)prop-2-enoyl]-1-(4-methylphenyl)-5-\
phenyl-1<i>H</i>-pyrazole-4-carbonitrile
;
loop_
    _publ_author_name
    _publ_author_address
    'Abdel-Aziz, Hatem A.'
;
     Department of Pharmaceutical Chemistry
     College of Pharmacy
     King Saud University
     Riyadh 11451
     Saudi Arabia
;
    'Bari, Ahmed'
;
     Department of Pharmaceutical Chemistry
     College of Pharmacy
     King Saud University
     Riyadh 11451
     Saudi Arabia
;
    'Ng, Seik Weng'
;
     Department of Chemistry
     University of Malaya
     50603 Kuala Lumpur
     Malaysia
;
_publ_section_synopsis     .
data_I
_audit_creation_method     SHELXL-97
_chemical_name_systematic
;
3-[(<i>E</i>)-3-(4-Methoxyphenyl)prop-2-enoyl]-1-(4-methylphenyl)-5-
phenyl-1<i>H</i>-pyrazole-4-carbonitrile
;
_chemical_name_common     ?
_chemical_formula_moiety     ?
_chemical_formula_sum     'C27 H21 N3 O2'
_chemical_formula_iupac     'C27 H21 N3 O2'
_chemical_formula_weight     419.47
_chemical_melting_point     ?
_symmetry_cell_setting     triclinic
_symmetry_space_group_name_H-M     'P -1'
_symmetry_space_group_name_Hall     '-P 1'
loop_
    _symmetry_equiv_pos_as_xyz
    'x, y, z'
    '-x, -y, -z'
_cell_length_a     10.9995(7)
_cell_length_b     11.0531(8)
_cell_length_c     11.4381(8)
_cell_angle_alpha     95.113(6)
_cell_angle_beta     111.582(6)
_cell_angle_gamma     118.219(7)
_cell_volume     1079.13(18)
_cell_formula_units_Z     2
_cell_measurement_reflns_used     2764
_cell_measurement_theta_min     2.2
_cell_measurement_theta_max     29.3
_cell_measurement_temperature     100(2)
_exptl_crystal_description     Prism
_exptl_crystal_colour     Colorless
_exptl_crystal_size_max     0.20
_exptl_crystal_size_mid     0.15
_exptl_crystal_size_min     0.05
_exptl_crystal_density_diffrn     1.291
_exptl_crystal_density_meas     ?
_exptl_crystal_density_method     'not measured'
_exptl_crystal_F_000     440
_exptl_absorpt_coefficient_mu     0.083
_exptl_absorpt_correction_type     multi-scan
_exptl_absorpt_process_details     '(CrysAlis PRO; Agilent, 2010)'
_exptl_absorpt_correction_T_min     0.9836
_exptl_absorpt_correction_T_max     0.9959
_diffrn_ambient_temperature     100(2)
_diffrn_radiation_type     MoK\a
_diffrn_radiation_wavelength     0.71073
_diffrn_radiation_source     'SuperNova (Mo) X-ray Source'
_diffrn_radiation_monochromator     Mirror
_diffrn_measurement_device_type
                     'Agilent SuperNova Dual diffractometer with Atlas detector'
_diffrn_measurement_method     '\w scan'
_diffrn_detector_area_resol_mean     10.4041
_diffrn_reflns_number     8250
_diffrn_reflns_av_R_equivalents     0.0332
_diffrn_reflns_av_sigmaI/netI     0.0644
_diffrn_reflns_theta_min     2.21
_diffrn_reflns_theta_max     27.50
_diffrn_reflns_theta_full     27.50
_diffrn_measured_fraction_theta_max     0.962
_diffrn_measured_fraction_theta_full     0.962
_diffrn_reflns_limit_h_min     -10
_diffrn_reflns_limit_h_max     13
_diffrn_reflns_limit_k_min     -13
_diffrn_reflns_limit_k_max     14
_diffrn_reflns_limit_l_min     -14
_diffrn_reflns_limit_l_max     14
_diffrn_standards_number     0
_diffrn_standards_interval_count     0
_diffrn_standards_interval_time     0
_diffrn_standards_decay_%     0
_reflns_number_total     4779
_reflns_number_gt     3346
_reflns_threshold_expression     I>2\s(I)
_refine_ls_structure_factor_coef     Fsqd
_refine_ls_matrix_type     full
_refine_ls_R_factor_all     0.0823
_refine_ls_R_factor_gt     0.0530
_refine_ls_wR_factor_gt     0.1106
_refine_ls_wR_factor_ref     0.1332
_refine_ls_goodness_of_fit_ref     1.046
_refine_ls_restrained_S_all     1.046
_refine_ls_number_reflns     4779
_refine_ls_number_parameters     291
_refine_ls_number_restraints     0
_refine_ls_hydrogen_treatment     constr
_refine_ls_weighting_scheme     calc
_refine_ls_weighting_details
         'calc w=1/[\s^2^(Fo^2^)+(0.0431P)^2^+0.3112P] where P=(Fo^2^+2Fc^2^)/3'
_atom_sites_solution_hydrogens     geom
_atom_sites_solution_primary     direct
_atom_sites_solution_secondary     difmap
_refine_ls_shift/su_max     0.001
_refine_ls_shift/su_mean     0.001
_refine_diff_density_max     0.208
_refine_diff_density_min     -0.216
_refine_ls_extinction_method     none
_refine_ls_extinction_coef     ?
loop_
    _atom_type_symbol
    _atom_type_description
    _atom_type_scat_dispersion_real
    _atom_type_scat_dispersion_imag
    _atom_type_scat_source
    'C' 'C' 0.0033 0.0016
                         'International Tables Vol C Tables 4.2.6.8 and 6.1.1.4'
    'H' 'H' 0.0000 0.0000
                         'International Tables Vol C Tables 4.2.6.8 and 6.1.1.4'
    'N' 'N' 0.0061 0.0033
                         'International Tables Vol C Tables 4.2.6.8 and 6.1.1.4'
    'O' 'O' 0.0106 0.0060
                         'International Tables Vol C Tables 4.2.6.8 and 6.1.1.4'
_computing_data_collection     'CrysAlis PRO  (Agilent, 2010)'
_computing_cell_refinement     'CrysAlis PRO  (Agilent, 2010)'
_computing_data_reduction     'CrysAlis PRO  (Agilent, 2010)'
_computing_structure_solution     'SHELXS97 (Sheldrick, 2008)'
_computing_structure_refinement     'SHELXL97 (Sheldrick, 2008)'
_computing_molecular_graphics     'X-Seed (Barbour, 2001)'
_computing_publication_material     'publCIF (Westrip, 2010)'
loop_
    _atom_site_type_symbol
    _atom_site_label
    _atom_site_fract_x
    _atom_site_fract_y
    _atom_site_fract_z
    _atom_site_U_iso_or_equiv
    _atom_site_adp_type
    _atom_site_calc_flag
    _atom_site_refinement_flags
    _atom_site_occupancy
    _atom_site_disorder_assembly
    _atom_site_disorder_group
    O O1 0.38684(16) 0.57825(15) 0.44798(13) 0.0300(3) Uani d . 1 . .
    O O2 0.12051(18) 0.40793(16) 1.05036(14) 0.0367(4) Uani d . 1 . .
    N N1 0.23698(18) 0.80105(17) 0.43686(15) 0.0234(4) Uani d . 1 . .
    N N2 0.24257(18) 0.88927(17) 0.36089(15) 0.0224(4) Uani d . 1 . .
    N N3 0.5147(2) 0.73362(19) 0.22677(18) 0.0346(4) Uani d . 1 . .
    C C1 0.3312(2) 0.9656(2) 0.19190(18) 0.0240(4) Uani d . 1 . .
    C C2 0.4740(2) 1.0450(2) 0.1918(2) 0.0279(4) Uani d . 1 . .
    H H2 0.5633 1.0516 0.2562 0.033 Uiso calc R 1 . .
    C C3 0.4859(3) 1.1146(2) 0.0974(2) 0.0333(5) Uani d . 1 . .
    H H3 0.5835 1.1689 0.0975 0.040 Uiso calc R 1 . .
    C C4 0.3566(3) 1.1051(2) 0.0037(2) 0.0345(5) Uani d . 1 . .
    H H4 0.3654 1.1535 -0.0602 0.041 Uiso calc R 1 . .
    C C5 0.2142(3) 1.0253(2) 0.0027(2) 0.0351(5) Uani d . 1 . .
    H H5 0.1252 1.0183 -0.0626 0.042 Uiso calc R 1 . .
    C C6 0.2004(2) 0.9555(2) 0.09631(19) 0.0296(5) Uani d . 1 . .
    H H6 0.1024 0.9011 0.0954 0.036 Uiso calc R 1 . .
    C C7 0.3174(2) 0.8880(2) 0.28932(18) 0.0232(4) Uani d . 1 . .
    C C8 0.3647(2) 0.7940(2) 0.32243(18) 0.0231(4) Uani d . 1 . .
    C C9 0.3105(2) 0.7419(2) 0.41342(18) 0.0230(4) Uani d . 1 . .
    C C10 0.4468(2) 0.7579(2) 0.26995(19) 0.0253(4) Uani d . 1 . .
    C C11 0.1709(2) 0.9692(2) 0.36361(17) 0.0219(4) Uani d . 1 . .
    C C12 0.2558(2) 1.1174(2) 0.39088(18) 0.0242(4) Uani d . 1 . .
    H H12 0.3621 1.1678 0.4095 0.029 Uiso calc R 1 . .
    C C13 0.1838(2) 1.1919(2) 0.39070(18) 0.0258(4) Uani d . 1 . .
    H H13 0.2418 1.2942 0.4103 0.031 Uiso calc R 1 . .
    C C14 0.0275(2) 1.1190(2) 0.36219(18) 0.0237(4) Uani d . 1 . .
    C C15 -0.0541(2) 0.9696(2) 0.33824(18) 0.0254(4) Uani d . 1 . .
    H H15 -0.1599 0.9188 0.3211 0.031 Uiso calc R 1 . .
    C C16 0.0174(2) 0.8946(2) 0.33918(17) 0.0235(4) Uani d . 1 . .
    H H16 -0.0386 0.7929 0.3232 0.028 Uiso calc R 1 . .
    C C17 -0.0532(3) 1.1984(2) 0.3558(2) 0.0328(5) Uani d . 1 . .
    H H17A 0.0250 1.3027 0.3984 0.049 Uiso calc R 1 . .
    H H17B -0.1163 1.1647 0.4020 0.049 Uiso calc R 1 . .
    H H17C -0.1209 1.1796 0.2627 0.049 Uiso calc R 1 . .
    C C18 0.3238(2) 0.6344(2) 0.47637(18) 0.0238(4) Uani d . 1 . .
    C C19 0.2638(2) 0.6043(2) 0.57209(19) 0.0258(4) Uani d . 1 . .
    H H19 0.1994 0.6368 0.5774 0.031 Uiso calc R 1 . .
    C C20 0.2979(2) 0.5315(2) 0.65250(18) 0.0250(4) Uani d . 1 . .
    H H20 0.3597 0.4983 0.6416 0.030 Uiso calc R 1 . .
    C C21 0.2506(2) 0.4980(2) 0.75476(18) 0.0235(4) Uani d . 1 . .
    C C22 0.3173(2) 0.4435(2) 0.84454(19) 0.0259(4) Uani d . 1 . .
    H H22 0.3919 0.4272 0.8368 0.031 Uiso calc R 1 . .
    C C23 0.2780(2) 0.4123(2) 0.94527(19) 0.0274(4) Uani d . 1 . .
    H H23 0.3254 0.3755 1.0058 0.033 Uiso calc R 1 . .
    C C24 0.1695(2) 0.4353(2) 0.95637(19) 0.0285(5) Uani d . 1 . .
    C C25 0.0980(2) 0.4876(2) 0.8662(2) 0.0309(5) Uani d . 1 . .
    H H25 0.0217 0.5016 0.8729 0.037 Uiso calc R 1 . .
    C C26 0.1392(2) 0.5187(2) 0.7676(2) 0.0280(4) Uani d . 1 . .
    H H26 0.0911 0.5550 0.7069 0.034 Uiso calc R 1 . .
    C C27 0.1885(3) 0.3532(3) 1.1453(2) 0.0384(5) Uani d . 1 . .
    H H27A 0.1401 0.3340 1.2040 0.058 Uiso calc R 1 . .
    H H27B 0.3008 0.4251 1.1981 0.058 Uiso calc R 1 . .
    H H27C 0.1710 0.2632 1.0988 0.058 Uiso calc R 1 . .
loop_
    _atom_site_aniso_label
    _atom_site_aniso_U_11
    _atom_site_aniso_U_22
    _atom_site_aniso_U_33
    _atom_site_aniso_U_12
    _atom_site_aniso_U_13
    _atom_site_aniso_U_23
    O1 0.0359(8) 0.0295(8) 0.0345(8) 0.0213(7) 0.0202(7) 0.0137(7)
    O2 0.0487(10) 0.0439(9) 0.0351(8) 0.0303(8) 0.0269(8) 0.0228(8)
    N1 0.0264(9) 0.0237(8) 0.0233(8) 0.0147(8) 0.0126(7) 0.0115(7)
    N2 0.0256(9) 0.0241(8) 0.0229(8) 0.0154(8) 0.0130(7) 0.0111(7)
    N3 0.0394(11) 0.0351(10) 0.0423(11) 0.0239(9) 0.0255(9) 0.0159(9)
    C1 0.0312(11) 0.0218(10) 0.0229(10) 0.0155(9) 0.0147(9) 0.0080(8)
    C2 0.0316(11) 0.0246(10) 0.0310(11) 0.0152(9) 0.0178(9) 0.0103(9)
    C3 0.0456(13) 0.0264(11) 0.0382(12) 0.0187(11) 0.0295(11) 0.0137(10)
    C4 0.0575(15) 0.0328(12) 0.0295(11) 0.0293(12) 0.0278(11) 0.0166(10)
    C5 0.0473(14) 0.0437(13) 0.0271(11) 0.0306(12) 0.0201(10) 0.0170(10)
    C6 0.0328(11) 0.0357(12) 0.0274(10) 0.0208(10) 0.0170(9) 0.0135(10)
    C7 0.0232(10) 0.0252(10) 0.0221(9) 0.0132(9) 0.0112(8) 0.0080(8)
    C8 0.0227(10) 0.0243(10) 0.0236(10) 0.0129(9) 0.0116(8) 0.0087(8)
    C9 0.0214(10) 0.0238(10) 0.0227(10) 0.0118(9) 0.0102(8) 0.0070(8)
    C10 0.0283(11) 0.0235(10) 0.0289(10) 0.0149(9) 0.0159(9) 0.0125(9)
    C11 0.0254(10) 0.0271(10) 0.0196(9) 0.0179(9) 0.0112(8) 0.0099(8)
    C12 0.0213(10) 0.0260(10) 0.0255(10) 0.0117(9) 0.0122(8) 0.0106(9)
    C13 0.0314(11) 0.0242(10) 0.0223(10) 0.0155(9) 0.0122(9) 0.0089(9)
    C14 0.0302(11) 0.0295(11) 0.0186(9) 0.0198(9) 0.0127(8) 0.0111(8)
    C15 0.0226(10) 0.0335(11) 0.0233(10) 0.0160(9) 0.0120(8) 0.0123(9)
    C16 0.0252(10) 0.0224(10) 0.0218(9) 0.0116(9) 0.0113(8) 0.0091(8)
    C17 0.0401(13) 0.0365(12) 0.0334(11) 0.0266(11) 0.0196(10) 0.0147(10)
    C18 0.0215(10) 0.0212(10) 0.0251(10) 0.0106(9) 0.0093(8) 0.0063(8)
    C19 0.0289(11) 0.0245(10) 0.0287(10) 0.0156(9) 0.0161(9) 0.0108(9)
    C20 0.0250(10) 0.0223(10) 0.0267(10) 0.0129(9) 0.0114(9) 0.0065(9)
    C21 0.0242(10) 0.0197(9) 0.0255(10) 0.0120(9) 0.0106(8) 0.0072(8)
    C22 0.0254(10) 0.0233(10) 0.0291(10) 0.0145(9) 0.0111(9) 0.0087(9)
    C23 0.0271(11) 0.0253(10) 0.0266(10) 0.0145(9) 0.0088(9) 0.0098(9)
    C24 0.0341(12) 0.0273(11) 0.0258(10) 0.0158(10) 0.0164(9) 0.0111(9)
    C25 0.0345(12) 0.0343(12) 0.0380(12) 0.0236(10) 0.0220(10) 0.0181(10)
    C26 0.0334(11) 0.0284(11) 0.0308(11) 0.0207(10) 0.0164(9) 0.0158(9)
    C27 0.0477(14) 0.0395(13) 0.0306(11) 0.0243(12) 0.0184(11) 0.0185(11)
loop_
    _geom_bond_atom_site_label_1
    _geom_bond_atom_site_label_2
    _geom_bond_site_symmetry_2
    _geom_bond_distance
    _geom_bond_publ_flag
    O1 C18 . 1.228(2) ?
    O2 C24 . 1.367(2) ?
    O2 C27 . 1.432(2) ?
    N1 C9 . 1.335(2) ?
    N1 N2 . 1.358(2) ?
    N2 C7 . 1.361(2) ?
    N2 C11 . 1.440(2) ?
    N3 C10 . 1.146(2) ?
    C1 C2 . 1.391(3) ?
    C1 C6 . 1.396(3) ?
    C1 C7 . 1.474(3) ?
    C2 C3 . 1.390(3) ?
    C2 H2 . 0.9500 ?
    C3 C4 . 1.378(3) ?
    C3 H3 . 0.9500 ?
    C4 C5 . 1.382(3) ?
    C4 H4 . 0.9500 ?
    C5 C6 . 1.386(3) ?
    C5 H5 . 0.9500 ?
    C6 H6 . 0.9500 ?
    C7 C8 . 1.389(3) ?
    C8 C9 . 1.417(3) ?
    C8 C10 . 1.425(3) ?
    C9 C18 . 1.481(3) ?
    C11 C12 . 1.379(3) ?
    C11 C16 . 1.380(3) ?
    C12 C13 . 1.387(3) ?
    C12 H12 . 0.9500 ?
    C13 C14 . 1.393(3) ?
    C13 H13 . 0.9500 ?
    C14 C15 . 1.394(3) ?
    C14 C17 . 1.505(3) ?
    C15 C16 . 1.386(3) ?
    C15 H15 . 0.9500 ?
    C16 H16 . 0.9500 ?
    C17 H17A . 0.9800 ?
    C17 H17B . 0.9800 ?
    C17 H17C . 0.9800 ?
    C18 C19 . 1.461(3) ?
    C19 C20 . 1.340(3) ?
    C19 H19 . 0.9500 ?
    C20 C21 . 1.456(3) ?
    C20 H20 . 0.9500 ?
    C21 C22 . 1.390(3) ?
    C21 C26 . 1.402(3) ?
    C22 C23 . 1.389(3) ?
    C22 H22 . 0.9500 ?
    C23 C24 . 1.378(3) ?
    C23 H23 . 0.9500 ?
    C24 C25 . 1.399(3) ?
    C25 C26 . 1.376(3) ?
    C25 H25 . 0.9500 ?
    C26 H26 . 0.9500 ?
    C27 H27A . 0.9800 ?
    C27 H27B . 0.9800 ?
    C27 H27C . 0.9800 ?
loop_
    _geom_angle_atom_site_label_1
    _geom_angle_atom_site_label_2
    _geom_angle_atom_site_label_3
    _geom_angle_site_symmetry_1
    _geom_angle_site_symmetry_3
    _geom_angle
    _geom_angle_publ_flag
    C24 O2 C27 . . 117.63(16) ?
    C9 N1 N2 . . 105.08(14) ?
    N1 N2 C7 . . 112.95(14) ?
    N1 N2 C11 . . 118.61(14) ?
    C7 N2 C11 . . 128.44(15) ?
    C2 C1 C6 . . 119.62(18) ?
    C2 C1 C7 . . 119.97(17) ?
    C6 C1 C7 . . 120.36(18) ?
    C3 C2 C1 . . 119.9(2) ?
    C3 C2 H2 . . 120.0 ?
    C1 C2 H2 . . 120.0 ?
    C4 C3 C2 . . 120.2(2) ?
    C4 C3 H3 . . 119.9 ?
    C2 C3 H3 . . 119.9 ?
    C5 C4 C3 . . 120.02(19) ?
    C5 C4 H4 . . 120.0 ?
    C3 C4 H4 . . 120.0 ?
    C4 C5 C6 . . 120.5(2) ?
    C4 C5 H5 . . 119.8 ?
    C6 C5 H5 . . 119.8 ?
    C5 C6 C1 . . 119.7(2) ?
    C5 C6 H6 . . 120.1 ?
    C1 C6 H6 . . 120.1 ?
    N2 C7 C8 . . 105.58(16) ?
    N2 C7 C1 . . 124.52(16) ?
    C8 C7 C1 . . 129.79(17) ?
    C7 C8 C9 . . 105.63(16) ?
    C7 C8 C10 . . 125.37(17) ?
    C9 C8 C10 . . 128.98(17) ?
    N1 C9 C8 . . 110.75(16) ?
    N1 C9 C18 . . 120.93(16) ?
    C8 C9 C18 . . 128.29(17) ?
    N3 C10 C8 . . 177.4(2) ?
    C12 C11 C16 . . 121.29(17) ?
    C12 C11 N2 . . 119.98(17) ?
    C16 C11 N2 . . 118.73(17) ?
    C11 C12 C13 . . 119.05(18) ?
    C11 C12 H12 . . 120.5 ?
    C13 C12 H12 . . 120.5 ?
    C12 C13 C14 . . 120.95(18) ?
    C12 C13 H13 . . 119.5 ?
    C14 C13 H13 . . 119.5 ?
    C13 C14 C15 . . 118.65(17) ?
    C13 C14 C17 . . 121.14(18) ?
    C15 C14 C17 . . 120.21(18) ?
    C16 C15 C14 . . 120.69(18) ?
    C16 C15 H15 . . 119.7 ?
    C14 C15 H15 . . 119.7 ?
    C11 C16 C15 . . 119.32(18) ?
    C11 C16 H16 . . 120.3 ?
    C15 C16 H16 . . 120.3 ?
    C14 C17 H17A . . 109.5 ?
    C14 C17 H17B . . 109.5 ?
    H17A C17 H17B . . 109.5 ?
    C14 C17 H17C . . 109.5 ?
    H17A C17 H17C . . 109.5 ?
    H17B C17 H17C . . 109.5 ?
    O1 C18 C19 . . 123.83(18) ?
    O1 C18 C9 . . 118.84(17) ?
    C19 C18 C9 . . 117.31(16) ?
    C20 C19 C18 . . 121.14(18) ?
    C20 C19 H19 . . 119.4 ?
    C18 C19 H19 . . 119.4 ?
    C19 C20 C21 . . 127.01(18) ?
    C19 C20 H20 . . 116.5 ?
    C21 C20 H20 . . 116.5 ?
    C22 C21 C26 . . 117.69(18) ?
    C22 C21 C20 . . 119.60(17) ?
    C26 C21 C20 . . 122.71(17) ?
    C21 C22 C23 . . 121.73(18) ?
    C21 C22 H22 . . 119.1 ?
    C23 C22 H22 . . 119.1 ?
    C24 C23 C22 . . 119.28(18) ?
    C24 C23 H23 . . 120.4 ?
    C22 C23 H23 . . 120.4 ?
    O2 C24 C23 . . 124.75(18) ?
    O2 C24 C25 . . 114.80(18) ?
    C23 C24 C25 . . 120.44(18) ?
    C26 C25 C24 . . 119.41(19) ?
    C26 C25 H25 . . 120.3 ?
    C24 C25 H25 . . 120.3 ?
    C25 C26 C21 . . 121.43(18) ?
    C25 C26 H26 . . 119.3 ?
    C21 C26 H26 . . 119.3 ?
    O2 C27 H27A . . 109.5 ?
    O2 C27 H27B . . 109.5 ?
    H27A C27 H27B . . 109.5 ?
    O2 C27 H27C . . 109.5 ?
    H27A C27 H27C . . 109.5 ?
    H27B C27 H27C . . 109.5 ?
loop_
    _geom_hbond_atom_site_label_D
    _geom_hbond_atom_site_label_H
    _geom_hbond_atom_site_label_A
    _geom_hbond_site_symmetry_A
    _geom_hbond_distance_DH
    _geom_hbond_distance_HA
    _geom_hbond_distance_DA
    _geom_hbond_angle_DHA
    _geom_hbond_publ_flag
    C12 H12 O1 2_676 0.95 2.59 3.350(3) 137 y
    C22 H22 N3 2_666 0.95 2.61 3.487(3) 154 y
    C25 H25 O2 2_567 0.95 2.56 3.484(3) 164 y
