# Supplementary material for: 3-[(E)-3-(4-Meth­oxy­phen­yl)prop-2-eno­yl]-1-(4-methyl­phen­yl)-5-phenyl-1H-pyrazole-4-carbonitrile
Source: Acta Crystallogr Sect E Struct Rep Online. 2011 Feb 23;67(Pt 3):o694. doi: 10.1107/S1600536811005770 (PMC3052011; doi:10.1107/S1600536811005770)
Supplement: Supplementary file 2 [file e-67-0o694-Isup2.hkl]

# 
# h,k,l, Fc-squared, Fo-squared, sigma(Fo-squared) and status flag 
# 
data_I
_shelx_title '  P-1' 
_shelx_refln_list_code          4 
_shelx_F_calc_maximum      214.37 
_exptl_crystal_F_000       440.00 
_reflns_d_resolution_high  0.7696 
 
loop_ 
 _symmetry_equiv_pos_as_xyz 
 'x, y, z' 
 '-x, -y, -z' 
 
_cell_length_a    10.9995 
_cell_length_b    11.0531 
_cell_length_c    11.4381 
_cell_angle_alpha  95.113 
_cell_angle_beta  111.582 
_cell_angle_gamma 118.219 
 
_shelx_F_squared_multiplier     1.000 
 
loop_ 
 _refln_index_h 
 _refln_index_k 
 _refln_index_l 
 _refln_F_squared_calc 
 _refln_F_squared_meas 
 _refln_F_squared_sigma 
 _refln_observed_status 
   1   0   0        3.84        0.64      0.49 o 
   2   0   0     4365.60     3988.02     39.48 o 
   3   0   0       28.89       39.06      2.73 o 
   4   0   0      346.14      381.38     11.91 o 
   5   0   0      103.18       38.03     37.41 o 
   6   0   0      198.95      235.11     16.15 o 
   7   0   0       18.40       44.61     10.99 o 
   8   0   0        0.03        2.34      4.96 o 
   9   0   0        1.35        4.18      3.15 o 
  10   0   0        7.12        2.15      3.39 o 
  11   0   0        4.83       -0.88      1.99 o 
 -11   1   0        2.69        1.77      2.72 o 
 -10   1   0      166.32      157.22     18.14 o 
  -9   1   0       18.45       13.83      5.03 o 
  -8   1   0        4.94        6.53      4.25 o 
  -7   1   0      225.59      209.73     14.80 o 
  -6   1   0       56.99       58.95      5.36 o 
  -5   1   0      288.58      333.90      9.58 o 
  -4   1   0      276.85      274.73     10.01 o 
  -3   1   0        4.14        2.79      0.93 o 
  -2   1   0     5673.40     5176.22     42.95 o 
   0   1   0      214.14      163.88      5.55 o 
   1   1   0      398.02      425.08     13.55 o 
   2   1   0       24.76       29.99      4.41 o 
   3   1   0       54.69       51.89      4.36 o 
   4   1   0     1715.17     1779.71     28.69 o 
   5   1   0      533.54      464.10     71.68 o 
   6   1   0      106.34      111.38     12.43 o 
   7   1   0      316.38      300.21     26.25 o 
   8   1   0       27.82       28.14      7.25 o 
   9   1   0        3.45        1.69      2.35 o 
  10   1   0        3.19       -0.14      2.23 o 
 -12   2   0        1.40       -2.42      2.98 o 
 -11   2   0        0.00        0.99      2.12 o 
 -10   2   0       13.85       14.77      5.92 o 
  -9   2   0        6.44        6.49      2.26 o 
  -8   2   0       13.23       12.96      2.81 o 
  -7   2   0       15.47       17.07      3.02 o 
  -6   2   0       43.38       49.65      7.63 o 
  -5   2   0        3.16        1.35      1.39 o 
  -4   2   0      138.99      156.97      7.62 o 
  -3   2   0       92.88       90.59      4.02 o 
  -2   2   0     5864.06     5400.87     23.12 o 
  -1   2   0        7.36       10.20      0.87 o 
   0   2   0     4660.73     4356.50     66.14 o 
   1   2   0     2278.50     2119.61     38.65 o 
   2   2   0        2.35        1.49      2.43 o 
   3   2   0       51.19       54.21      7.64 o 
   4   2   0       69.77       32.92     25.52 o 
   5   2   0       61.05       62.65      9.82 o 
   6   2   0        1.42        4.12      2.71 o 
   7   2   0       24.75       30.76      7.01 o 
   8   2   0        0.63       -3.88      2.95 o 
   9   2   0       23.46       25.66      5.76 o 
 -12   3   0        0.01        0.17      1.88 o 
 -11   3   0        2.49        0.10      1.33 o 
 -10   3   0       10.46       19.30      6.45 o 
  -9   3   0       20.32       22.78      3.74 o 
  -8   3   0      352.59      340.25     13.12 o 
  -7   3   0        2.07       -2.56      2.14 o 
  -6   3   0       13.88       49.82      4.12 o 
  -5   3   0      149.12      153.14      6.57 o 
  -4   3   0       70.92       75.81      4.51 o 
  -3   3   0       41.56       44.11      2.31 o 
  -2   3   0      122.31      133.61      3.54 o 
  -1   3   0       21.29       26.27      1.76 o 
   0   3   0     1466.89     1459.33     22.24 o 
   1   3   0      370.61      343.32     12.42 o 
   2   3   0        6.33        6.79      1.68 o 
   3   3   0      414.84      428.95     24.26 o 
   4   3   0       38.15       29.92      4.54 o 
   5   3   0        8.65       13.20      5.19 o 
   6   3   0      149.18      185.79     13.20 o 
   7   3   0       25.70       14.11      4.55 o 
   8   3   0       47.52       55.43      8.16 o 
   9   3   0        7.24        3.97      3.41 o 
 -12   4   0       95.72      110.87     16.78 o 
 -11   4   0        0.26        0.25      1.66 o 
 -10   4   0       32.41       33.27      4.21 o 
  -9   4   0      206.67      202.05      7.54 o 
  -8   4   0      264.08      289.57     11.10 o 
  -7   4   0      407.28      395.10     12.40 o 
  -6   4   0      229.08      246.64      9.49 o 
  -5   4   0      368.75      408.18     12.18 o 
  -4   4   0       61.94       74.10      3.43 o 
  -3   4   0       92.87       88.46      3.19 o 
  -2   4   0       27.41       33.15      2.01 o 
  -1   4   0       73.44       69.21      3.42 o 
   0   4   0        3.08        2.40      1.20 o 
   1   4   0        2.12        5.00      2.10 o 
   2   4   0      298.00      305.74     15.30 o 
   3   4   0      564.08      526.90     20.70 o 
   4   4   0       23.53       22.50      6.93 o 
   5   4   0      225.08      232.53     14.58 o 
   6   4   0       25.94       36.60      6.36 o 
   7   4   0       20.35       27.17      5.77 o 
   8   4   0       18.04       24.61      5.82 o 
 -12   5   0      139.77      156.86     20.13 o 
 -11   5   0        4.81        5.28      2.99 o 
 -10   5   0        0.27       -0.14      1.18 o 
  -9   5   0       21.42       20.31      3.45 o 
  -8   5   0      351.93      356.80     12.80 o 
  -7   5   0       61.77       55.83      4.41 o 
  -6   5   0      200.55      207.06      7.95 o 
  -5   5   0      709.21      740.91     12.06 o 
  -4   5   0      189.39      219.26      6.50 o 
  -3   5   0       78.77       84.90      3.50 o 
  -2   5   0       61.93       62.00      3.16 o 
  -1   5   0       63.81       75.28      4.09 o 
   0   5   0       92.31       77.80      6.72 o 
   1   5   0       63.81       83.42      7.60 o 
   2   5   0      203.93      195.39     10.42 o 
   3   5   0       15.24        7.56      3.39 o 
   4   5   0      251.87      234.91     22.31 o 
   5   5   0        6.00        4.40      2.26 o 
   6   5   0        0.79        0.17      1.22 o 
   7   5   0        9.25       12.07      4.04 o 
 -13   6   0       49.93       59.16     13.27 o 
 -12   6   0       10.20       15.88      6.70 o 
 -11   6   0       48.44       67.23     12.69 o 
 -10   6   0        1.99        1.83      1.17 o 
  -9   6   0       24.12       26.18      3.83 o 
  -8   6   0        4.08        2.26      1.90 o 
  -7   6   0      177.93      176.02      8.40 o 
  -6   6   0      190.81      222.75      7.21 o 
  -5   6   0      155.95      176.24      6.38 o 
  -4   6   0       83.36       96.05      4.08 o 
  -3   6   0      100.42      116.36      4.56 o 
  -2   6   0       23.71       21.90      2.28 o 
  -1   6   0       52.25       46.95      4.24 o 
   0   6   0      333.95      375.56     16.27 o 
   1   6   0      692.93      693.43     23.74 o 
   2   6   0      130.22      132.30     11.06 o 
   3   6   0       42.88       63.37     11.53 o 
   4   6   0        1.53       -0.40      2.43 o 
   5   6   0        2.54        1.75      1.76 o 
   6   6   0        0.96        3.89      2.51 o 
 -13   7   0       14.90       27.07      8.99 o 
 -12   7   0       15.55       11.01      6.12 o 
 -11   7   0       16.18       36.98      9.48 o 
 -10   7   0      105.28      102.25      7.68 o 
  -9   7   0      274.31      254.35     12.17 o 
  -8   7   0        0.32        1.47      1.46 o 
  -7   7   0      149.06      197.89     13.33 o 
  -6   7   0       28.61       24.52      2.92 o 
  -5   7   0       68.55       76.42      5.12 o 
  -4   7   0        2.37       -0.45      0.71 o 
  -3   7   0        0.00        0.72      0.87 o 
  -2   7   0        1.26        1.48      0.84 o 
  -1   7   0       55.56       55.86      4.59 o 
   0   7   0        2.07       34.93      9.18 o 
   1   7   0       14.90       13.99      3.77 o 
   2   7   0       33.86       28.10      5.60 o 
   3   7   0        4.59        5.46      4.10 o 
   4   7   0        0.10        0.23      2.81 o 
   5   7   0       34.42       37.08      6.86 o 
 -13   8   0       69.76       66.11     14.14 o 
 -12   8   0        3.58       11.40      5.92 o 
 -11   8   0        1.55        3.30      3.66 o 
 -10   8   0       11.66        7.75      5.31 o 
  -9   8   0      374.52      324.36     44.40 o 
  -8   8   0       42.84       42.12      4.22 o 
  -7   8   0       25.82       26.55      3.49 o 
  -6   8   0      125.72      119.81      6.90 o 
  -5   8   0        1.24        0.42      0.66 o 
  -4   8   0      606.04      578.87     11.93 o 
  -3   8   0       52.23       45.76      4.09 o 
  -2   8   0       30.29       25.52      3.52 o 
  -1   8   0        2.46        2.93      2.21 o 
   0   8   0      116.07      128.50     11.06 o 
   1   8   0       21.25       35.30      6.24 o 
   2   8   0        0.77        0.27      3.45 o 
   3   8   0        5.70        1.82      3.24 o 
   4   8   0       11.03       15.22      6.79 o 
   5   8   0      101.67      137.82     20.95 o 
 -13   9   0       13.90       16.39      7.23 o 
 -12   9   0        4.33       11.90      6.04 o 
 -11   9   0        0.11        6.67      4.71 o 
 -10   9   0       69.87       67.51     12.77 o 
  -9   9   0      173.43      146.37     18.37 o 
  -8   9   0       48.48       50.08      4.73 o 
  -7   9   0      257.84      248.22     35.93 o 
  -6   9   0      894.41      882.81     22.76 o 
  -5   9   0      935.88      914.92     38.76 o 
  -4   9   0        1.41        1.44      1.19 o 
  -3   9   0      355.11      368.05     16.68 o 
  -2   9   0        0.88       -2.33      2.39 o 
  -1   9   0       61.55       74.19      8.50 o 
   0   9   0       46.82       52.54      7.71 o 
   1   9   0       39.33       39.18      6.81 o 
   2   9   0        0.61       -0.64      2.25 o 
   3   9   0        6.42       13.54      6.48 o 
   4   9   0        3.08       10.16      6.10 o 
 -12  10   0        0.46        1.47      2.91 o 
 -11  10   0       20.81       27.23      8.83 o 
 -10  10   0       17.95       27.05      8.34 o 
  -9  10   0        0.80       -7.53      5.02 o 
  -8  10   0      997.46      895.56     58.33 o 
  -7  10   0        4.81        2.78      1.55 o 
  -6  10   0      570.49      596.28     23.61 o 
  -5  10   0       69.87       61.34      6.00 o 
  -4  10   0      191.25      192.90     12.41 o 
  -3  10   0        3.52        3.49      1.73 o 
  -2  10   0        0.87        2.58      2.07 o 
  -1  10   0      146.56      130.73     15.84 o 
   0  10   0       78.18       71.04      9.37 o 
   1  10   0       10.07       10.68      5.14 o 
   2  10   0       25.90       25.71      8.39 o 
 -12  11   0       55.29       76.23     15.49 o 
 -11  11   0        0.49        1.98      3.15 o 
 -10  11   0        8.35        6.14      2.60 o 
  -9  11   0        0.24        0.09      1.94 o 
  -8  11   0      177.24      181.87     14.36 o 
  -7  11   0       51.97       51.17      7.91 o 
  -6  11   0      208.14      222.44     16.62 o 
  -5  11   0       38.35       38.41      5.78 o 
  -4  11   0        9.44       17.07      4.08 o 
  -3  11   0      170.30      168.15     13.15 o 
  -2  11   0        4.07        3.36      2.21 o 
  -1  11   0       72.25       79.97     10.06 o 
   0  11   0       12.62       15.97      6.62 o 
   1  11   0       42.93       30.69      8.94 o 
 -11  12   0       39.33       36.79     10.83 o 
 -10  12   0       11.65       15.98      4.46 o 
  -9  12   0        0.16       -1.15      4.20 o 
  -8  12   0       76.30       73.40     13.20 o 
  -7  12   0      250.26      265.27     26.10 o 
  -6  12   0      100.60       92.51     13.53 o 
  -5  12   0        4.35        2.04      1.58 o 
  -4  12   0      187.08      182.97     13.89 o 
  -3  12   0       17.92       16.72      6.55 o 
  -2  12   0       15.19       15.56     10.27 o 
  -1  12   0        2.55       -0.44      4.58 o 
 -10  13   0        0.34        7.08      5.21 o 
  -9  13   0       17.21       31.96      9.28 o 
  -8  13   0      140.35      154.92     20.86 o 
  -7  13   0        1.87       -0.37      2.28 o 
  -6  13   0        2.28       -1.56      2.83 o 
  -5  13   0        9.34        6.16      5.13 o 
  -4  13   0       11.40       12.52      6.79 o 
  -3  13   0        8.15       10.57      8.16 o 
  -9  14   0       20.92       26.30      8.67 o 
  -8  14   0       16.19        4.09      4.49 o 
  -7  14   0       11.74       11.55      6.03 o 
  -6  14   0        1.41       -3.10      3.70 o 
  -5  14   0        0.04        8.89      6.35 o 
   5 -14   1        2.48       -2.84      2.71 o 
   6 -14   1       15.45       11.60      6.63 o 
   7 -14   1      183.56      205.90     26.25 o 
   8 -14   1        0.55        1.21      3.06 o 
   9 -14   1        5.22        4.74      3.04 o 
   3 -13   1        1.51        5.89      5.86 o 
   4 -13   1        9.42        3.80      4.83 o 
   5 -13   1       14.80        8.47      5.67 o 
   6 -13   1        6.47        7.58      5.26 o 
   7 -13   1        3.60       -4.54      4.24 o 
   8 -13   1       33.62       34.06      9.74 o 
   9 -13   1        3.05        4.57      4.11 o 
   0 -12   1        5.78        2.39      3.32 o 
   1 -12   1      281.94      326.87     20.66 o 
   2 -12   1        9.59        5.83      2.20 o 
   3 -12   1       73.64       98.39     10.15 o 
   4 -12   1        4.77        6.88      2.33 o 
   5 -12   1        1.15       -0.58      3.61 o 
   6 -12   1        1.94       -4.35      4.25 o 
   7 -12   1       26.12       19.08      6.90 o 
   8 -12   1       68.84       69.88     13.19 o 
   9 -12   1       47.64       55.78     12.94 o 
  10 -12   1       10.82       16.15      7.23 o 
  11 -12   1       40.03       69.58     14.76 o 
  -1 -11   1       16.84       22.34      5.73 o 
   0 -11   1       15.57       10.66      3.98 o 
   1 -11   1       10.57        0.81      1.93 o 
   2 -11   1        6.45        2.15      1.38 o 
   3 -11   1        2.04        1.57      1.64 o 
   4 -11   1        0.01        0.07      2.38 o 
   5 -11   1       21.04       16.83      3.53 o 
   6 -11   1       10.37       10.98      5.32 o 
   7 -11   1       74.54       62.54     11.98 o 
   8 -11   1      103.94      113.79     11.62 o 
   9 -11   1       37.21       34.17      6.25 o 
  10 -11   1        9.05        3.82      1.95 o 
  11 -11   1        5.48        9.35      5.92 o 
  12 -11   1       37.46       32.72      9.99 o 
  -3 -10   1        4.91       -4.90      4.39 o 
  -2 -10   1       34.08       25.38      8.66 o 
  -1 -10   1       37.52       43.84      8.76 o 
   0 -10   1      204.18      190.42     14.88 o 
   1 -10   1        0.63       -0.69      1.27 o 
   2 -10   1      322.39      343.98     17.49 o 
   3 -10   1        4.51        5.25      3.50 o 
   4 -10   1      406.89      398.95     16.64 o 
   5 -10   1      331.41      340.45     11.24 o 
   6 -10   1        3.86        1.18      1.31 o 
   7 -10   1        8.71       12.70      3.49 o 
   8 -10   1       65.62       67.72      8.44 o 
   9 -10   1       17.61       22.91      4.77 o 
  10 -10   1        3.35        2.32      1.66 o 
  11 -10   1        0.03        2.61      3.46 o 
  12 -10   1        0.04       -2.34      3.18 o 
  -4  -9   1        0.04        4.03      4.85 o 
  -3  -9   1        0.12       -0.28      3.93 o 
  -2  -9   1       13.19       15.06      4.42 o 
  -1  -9   1       11.57       13.84      3.99 o 
   0  -9   1       29.39       27.15      6.82 o 
   1  -9   1      330.54      311.12     16.55 o 
   2  -9   1       31.93       23.50      4.40 o 
   3  -9   1        7.36        5.12      2.09 o 
   4  -9   1       86.74       94.70      5.72 o 
   5  -9   1      271.70      284.01     12.22 o 
   6  -9   1        2.69        3.43      1.26 o 
   7  -9   1      684.05      629.60     23.51 o 
   8  -9   1        5.17        2.97      1.24 o 
   9  -9   1      906.47      854.70     44.24 o 
  10  -9   1        4.19       10.68      5.37 o 
  11  -9   1       19.99       20.37      7.40 o 
  12  -9   1       26.52       23.89      8.22 o 
  -5  -8   1       32.24       33.45     10.18 o 
  -4  -8   1       32.43       16.30      6.79 o 
  -3  -8   1        3.54        3.76      2.41 o 
  -2  -8   1        4.02        1.41      2.06 o 
  -1  -8   1        7.85        5.14      3.76 o 
   0  -8   1       80.89       71.62      7.88 o 
   1  -8   1       16.98       19.23      3.96 o 
   2  -8   1      456.36      462.28     17.16 o 
   3  -8   1       10.63       12.40      1.90 o 
   4  -8   1      529.36      542.38     11.48 o 
   5  -8   1        0.83        2.59      1.24 o 
   6  -8   1      504.74      481.31     13.11 o 
   7  -8   1     1033.13      953.02     29.03 o 
   8  -8   1      354.34      300.40     45.81 o 
   9  -8   1      189.64      210.42     14.29 o 
  10  -8   1      157.01      147.14     14.71 o 
  11  -8   1      102.42      114.20     17.01 o 
  12  -8   1        0.97        7.85      4.99 o 
  -6  -7   1        7.18        4.27      6.87 o 
  -5  -7   1       12.12       13.75      5.98 o 
  -4  -7   1      120.67      136.86     18.23 o 
  -3  -7   1        3.74        2.23      3.17 o 
  -2  -7   1        6.36        4.42      2.56 o 
  -1  -7   1        7.01        3.83      1.92 o 
   0  -7   1      243.06      255.06     11.20 o 
   1  -7   1      345.22      359.39     13.23 o 
   2  -7   1        1.64        1.18      0.99 o 
   3  -7   1      143.73      124.25      5.19 o 
   4  -7   1       20.12       19.17      1.96 o 
   5  -7   1      161.05      149.06      6.07 o 
   6  -7   1      236.17      217.42      8.49 o 
   7  -7   1      340.69      309.90     24.04 o 
   8  -7   1       96.74      116.48     41.22 o 
   9  -7   1        0.19        0.06      0.79 o 
  10  -7   1       18.49       15.83      3.48 o 
  11  -7   1       13.31       18.39      6.98 o 
  12  -7   1        4.19        7.04      4.63 o 
  -7  -6   1       32.65       26.00      6.02 o 
  -6  -6   1        1.17        0.34      2.24 o 
  -5  -6   1       72.23       62.41     12.77 o 
  -4  -6   1        4.29        1.48      3.64 o 
  -3  -6   1        0.76        0.27      1.91 o 
  -2  -6   1        0.77        3.15      2.59 o 
  -1  -6   1      290.76      298.15     12.62 o 
   0  -6   1       24.02       27.44      4.13 o 
   1  -6   1       46.78       49.78      4.21 o 
   2  -6   1      195.87      200.93      6.32 o 
   3  -6   1       37.68       39.43      2.57 o 
   4  -6   1      447.66      470.97     10.81 o 
   5  -6   1      727.25      713.84     12.56 o 
   6  -6   1      205.00      208.21      7.56 o 
   7  -6   1      284.47      274.00     12.96 o 
   8  -6   1        8.95       12.78      2.96 o 
   9  -6   1      301.16      293.30     13.79 o 
  10  -6   1      300.94      297.45     14.15 o 
  11  -6   1       31.03       35.32      9.32 o 
  12  -6   1        8.05        3.93      3.58 o 
  -8  -5   1        8.12        1.99      2.86 o 
  -7  -5   1       33.28       42.97      7.50 o 
  -6  -5   1        1.76        0.58      2.10 o 
  -5  -5   1      177.21      165.97     23.89 o 
  -4  -5   1        7.67        5.64      2.82 o 
  -3  -5   1       14.89        7.77      2.37 o 
  -2  -5   1        8.02       11.95      2.63 o 
  -1  -5   1       92.61       87.42      7.44 o 
   0  -5   1     1411.33     1455.71     43.51 o 
   1  -5   1      444.45      444.43     11.12 o 
   2  -5   1      135.69      127.97      4.04 o 
   3  -5   1        0.41        0.36      0.39 o 
   4  -5   1      829.03      914.73     20.05 o 
   5  -5   1       61.71       74.10      4.59 o 
   6  -5   1       75.04       86.04      6.66 o 
   7  -5   1      759.14      733.01     26.67 o 
   8  -5   1      548.55      543.61     17.50 o 
   9  -5   1       69.04       73.80      6.73 o 
  10  -5   1       21.02       21.26      5.87 o 
  11  -5   1        0.00       -2.22      2.75 o 
  12  -5   1       26.43       30.86      8.86 o 
  -9  -4   1        2.49       -3.53      3.24 o 
  -8  -4   1       55.59       62.40     19.93 o 
  -7  -4   1       20.71       20.64      5.67 o 
  -6  -4   1       56.38       57.08     10.19 o 
  -5  -4   1        1.45        1.21      1.97 o 
  -4  -4   1       25.23       19.15      4.26 o 
  -3  -4   1       76.69       58.10      6.71 o 
  -2  -4   1      275.11      287.05     14.16 o 
  -1  -4   1       76.12       88.67      6.80 o 
   0  -4   1       34.97       37.60      3.84 o 
   1  -4   1      510.90      505.66     16.85 o 
   2  -4   1      288.41      293.52      5.03 o 
   3  -4   1       16.20       22.62      1.82 o 
   4  -4   1      421.41      454.99      9.23 o 
   5  -4   1      581.72      612.72     15.87 o 
   6  -4   1      143.41      146.29      8.08 o 
   7  -4   1       15.76       17.41      2.98 o 
   8  -4   1      130.14      130.06     14.32 o 
   9  -4   1      186.17      157.40     21.58 o 
  10  -4   1       19.81        9.39      3.31 o 
  11  -4   1       14.05       21.62      7.17 o 
  12  -4   1        1.85        1.86      2.63 o 
  -9  -3   1        9.93       11.93      4.41 o 
  -8  -3   1       18.34       24.20      7.11 o 
  -7  -3   1        1.28        3.99      2.92 o 
  -6  -3   1       70.00       69.80      9.10 o 
  -5  -3   1        6.35        4.30      2.96 o 
  -4  -3   1      415.28      418.85     17.16 o 
  -3  -3   1      559.67      584.36     19.52 o 
  -2  -3   1      447.14      432.31     15.30 o 
  -1  -3   1     1457.30     1471.48     37.10 o 
   0  -3   1      877.42      903.61     27.62 o 
   1  -3   1        3.71        4.53      0.70 o 
   2  -3   1      446.51      444.25      6.41 o 
   3  -3   1     1137.91     1068.19     17.89 o 
   4  -3   1      693.14      689.55     12.58 o 
   5  -3   1        0.71        1.80      1.16 o 
   6  -3   1        6.44       13.64      4.06 o 
   7  -3   1      107.87      107.73     12.19 o 
   8  -3   1      233.21      260.67     20.01 o 
   9  -3   1       51.57       40.77      5.36 o 
  10  -3   1       35.93       34.00      8.34 o 
  11  -3   1       28.51       24.94      7.75 o 
  12  -3   1       11.86        9.64      5.04 o 
 -10  -2   1        0.88        0.41      3.48 o 
  -9  -2   1        3.72       -2.07      2.73 o 
  -8  -2   1        4.83       -5.00      3.47 o 
  -7  -2   1        0.62        0.52      1.24 o 
  -6  -2   1        0.41        0.36      1.36 o 
  -5  -2   1      207.76      193.59     16.32 o 
  -4  -2   1        5.54        5.29      2.59 o 
  -3  -2   1      103.09      115.82      7.41 o 
  -2  -2   1       68.02       60.30      4.94 o 
  -1  -2   1        2.61        4.41      2.08 o 
   0  -2   1     1539.70     1488.58     27.72 o 
   1  -2   1      333.04      291.19     12.29 o 
   2  -2   1        0.58        2.96      1.02 o 
   3  -2   1      246.08      264.40     13.29 o 
   4  -2   1       88.80       83.40      5.51 o 
   5  -2   1        1.18        2.43      1.14 o 
   6  -2   1       14.08       15.83      4.31 o 
   7  -2   1      190.60      170.63     15.32 o 
   8  -2   1       61.03       54.90      6.22 o 
   9  -2   1       44.26       47.64      9.36 o 
  10  -2   1       38.17       32.61      8.10 o 
  11  -2   1       19.37       16.40      6.64 o 
 -10  -1   1       22.10       34.78      9.35 o 
  -9  -1   1        0.03        1.40      2.23 o 
  -8  -1   1        0.13       -0.44      3.64 o 
  -7  -1   1        4.79        0.27      2.52 o 
  -6  -1   1       64.07       65.08      9.06 o 
  -5  -1   1      177.02      161.63     21.26 o 
  -4  -1   1       58.83       55.77      5.01 o 
  -3  -1   1      508.41      497.60     10.66 o 
  -2  -1   1       91.16       95.03      4.97 o 
  -1  -1   1       32.03       26.61      3.23 o 
   0  -1   1     2062.24     1863.06     22.47 o 
   1  -1   1     1366.88     1306.79     17.64 o 
   2  -1   1      133.45      147.23      5.13 o 
   3  -1   1      282.58      291.83      8.75 o 
   4  -1   1        1.99        0.31      0.72 o 
   5  -1   1       22.94       18.52      4.40 o 
   6  -1   1       26.34       22.70      5.04 o 
   7  -1   1      164.24      148.69     13.72 o 
   8  -1   1        4.19        2.31      2.71 o 
   9  -1   1       35.57       31.88      7.24 o 
  10  -1   1       16.21       14.92      5.49 o 
  11  -1   1        0.19        8.05      3.47 o 
 -11   0   1       23.98       30.50      8.92 o 
 -10   0   1       77.21       55.63     11.07 o 
  -9   0   1       45.40       35.97      8.55 o 
  -8   0   1       55.30       62.82      9.75 o 
  -7   0   1       60.96       56.96      6.04 o 
  -6   0   1      447.59      427.86     19.79 o 
  -5   0   1      383.37      144.33    200.40 o 
  -4   0   1     2151.02     2066.77     28.64 o 
  -3   0   1     4181.94     3973.17     62.08 o 
  -2   0   1      178.70      171.55      3.99 o 
   1   0   1     1399.94     1316.04     12.48 o 
   2   0   1     1360.97     1324.68     15.22 o 
   3   0   1     1074.55     1080.69     17.30 o 
   4   0   1        1.17        0.05      1.06 o 
   5   0   1       22.69       24.49      4.65 o 
   6   0   1        0.68       -0.32      1.91 o 
   7   0   1      143.91      121.56     13.65 o 
   8   0   1       23.66       17.95      5.44 o 
   9   0   1        0.42       -2.15      2.24 o 
  10   0   1        6.89        1.91      8.92 o 
 -11   1   1        5.26        5.49      4.50 o 
 -10   1   1       64.35       67.35     12.13 o 
  -9   1   1      240.97      208.09     17.48 o 
  -8   1   1       19.92       22.35      3.81 o 
  -7   1   1       66.19       62.99      4.93 o 
  -6   1   1       89.74      108.49      6.74 o 
  -5   1   1        0.66        0.55      0.79 o 
  -4   1   1      520.96      488.97     10.12 o 
  -3   1   1        0.34        0.29      0.93 o 
  -2   1   1      896.20      824.33     17.59 o 
  -1   1   1     1904.26     1754.72     14.04 o 
   0   1   1       44.84       60.14      4.72 o 
   1   1   1    45954.79    42328.79    154.99 o 
   2   1   1      468.63      461.55     11.23 o 
   3   1   1     1682.70     1647.09     24.84 o 
   4   1   1      201.53      208.93     10.01 o 
   5   1   1        1.67        1.76      1.65 o 
   6   1   1      260.01      200.26     17.86 o 
   7   1   1      150.74      128.89     11.49 o 
   8   1   1        8.17        8.09      3.15 o 
   9   1   1        1.86        0.40      1.77 o 
 -12   2   1       16.42       20.28      7.42 o 
 -11   2   1        0.21       -0.20      1.55 o 
 -10   2   1        1.35        2.86      3.47 o 
  -9   2   1      514.91      481.16     39.05 o 
  -8   2   1      342.48      332.93     12.71 o 
  -7   2   1        5.86        7.12      1.82 o 
  -6   2   1      423.56      433.03     14.36 o 
  -5   2   1       99.94       85.97      3.70 o 
  -4   2   1      328.96      332.07     15.86 o 
  -3   2   1        6.71       10.84      2.60 o 
  -2   2   1     5172.52     4825.53     20.67 o 
  -1   2   1     3105.41     2831.96     16.09 o 
   0   2   1     4789.60     4606.72     56.76 o 
   1   2   1     7941.33     7707.81     55.39 o 
   2   2   1     1050.12     1085.71     42.20 o 
   3   2   1       24.88       19.14      2.60 o 
   4   2   1       85.06       89.11      6.12 o 
   5   2   1        8.36        8.33      2.16 o 
   6   2   1       26.56       26.35      8.29 o 
   7   2   1       29.79       38.30      6.14 o 
   8   2   1       26.78       35.29      9.05 o 
   9   2   1       10.79       12.44      6.75 o 
 -12   3   1        0.14        1.82      2.74 o 
 -11   3   1        0.66        7.06      4.08 o 
 -10   3   1        6.91        5.55      1.60 o 
  -9   3   1        0.16        0.69      0.69 o 
  -8   3   1       13.91        8.57      1.24 o 
  -7   3   1       79.99       81.74      3.36 o 
  -6   3   1      617.62      636.97     35.16 o 
  -5   3   1       24.90       29.86      2.39 o 
  -4   3   1        0.25        1.17      0.50 o 
  -3   3   1      783.53      764.53      8.77 o 
  -2   3   1     1641.42     1629.50     11.94 o 
  -1   3   1    11882.27    11035.94     39.60 o 
   0   3   1      305.93      300.01      8.92 o 
   1   3   1      447.57      402.48     14.39 o 
   2   3   1     1082.46     1072.40     25.87 o 
   3   3   1       49.67       49.00      6.09 o 
   4   3   1       23.07       16.78      4.55 o 
   5   3   1      638.47      684.35     38.32 o 
   6   3   1       77.97       88.35      9.04 o 
   7   3   1       14.88       18.23      4.64 o 
   8   3   1       16.49       22.73      5.32 o 
 -13   4   1       29.66       41.62     11.03 o 
 -12   4   1      101.00      128.74     18.24 o 
 -11   4   1       67.86       58.50     11.73 o 
 -10   4   1       24.98       18.59      5.30 o 
  -9   4   1       46.24       42.46      2.54 o 
  -8   4   1      132.15      135.83      4.36 o 
  -7   4   1      356.80      355.62      9.38 o 
  -6   4   1       26.57       27.03      4.02 o 
  -5   4   1      218.35      256.98      6.24 o 
  -4   4   1      296.32      306.20      7.02 o 
  -3   4   1        0.09        0.16      0.42 o 
  -2   4   1      966.70      917.50     10.39 o 
  -1   4   1      409.74      390.17      8.66 o 
   0   4   1      227.23      241.93      9.07 o 
   1   4   1     3520.96     3537.25     47.30 o 
   2   4   1        6.64        3.24      1.93 o 
   3   4   1       12.60        7.85      5.92 o 
   4   4   1      442.59      430.54     29.48 o 
   5   4   1      123.26      130.39     10.83 o 
   6   4   1        0.03        3.33      2.65 o 
   7   4   1       22.58       24.94      5.42 o 
 -13   5   1       10.94       11.11      5.73 o 
 -12   5   1        0.93        1.82      2.77 o 
 -11   5   1        9.03        5.62      4.76 o 
 -10   5   1       45.76       38.52      8.74 o 
  -9   5   1       20.60       27.85      7.29 o 
  -8   5   1      103.49      104.97      8.91 o 
  -7   5   1        0.22        0.64      0.79 o 
  -6   5   1       15.53       13.70      2.06 o 
  -5   5   1      753.12      828.71     12.74 o 
  -4   5   1      114.93      132.76      4.64 o 
  -3   5   1       19.15       21.89      1.79 o 
  -2   5   1      113.25      104.81      4.37 o 
  -1   5   1      946.67     1030.25     15.97 o 
   0   5   1      403.12      412.78     12.44 o 
   1   5   1       61.68       55.96      6.49 o 
   2   5   1       14.01       17.88      5.48 o 
   3   5   1        8.30       10.84      5.29 o 
   4   5   1      194.32      192.86     14.23 o 
   5   5   1       69.53       71.85      8.51 o 
   6   5   1       50.65       52.12     10.84 o 
   7   5   1       37.17       43.34     12.57 o 
 -13   6   1        8.45       10.68      5.86 o 
 -12   6   1        0.20       -3.06      3.52 o 
 -11   6   1        9.42        2.00      2.63 o 
 -10   6   1       54.89       55.54     10.73 o 
  -9   6   1        6.01        3.59      1.07 o 
  -8   6   1       20.52       16.79      2.76 o 
  -7   6   1        0.30        0.59      0.58 o 
  -6   6   1       16.68       13.46      1.80 o 
  -5   6   1      312.38      310.50      8.57 o 
  -4   6   1      173.94      179.77      5.48 o 
  -3   6   1        0.81        0.16      0.66 o 
  -2   6   1        2.13        3.28      1.09 o 
  -1   6   1       43.81       44.04      3.64 o 
   0   6   1        0.65        2.32      1.48 o 
   1   6   1       13.39        8.71      4.12 o 
   2   6   1        8.40        9.90      5.30 o 
   3   6   1      190.04      192.48     20.51 o 
   4   6   1        1.09        2.40      2.64 o 
   5   6   1       25.51       27.11      7.89 o 
   6   6   1       27.52       31.25     10.22 o 
 -13   7   1       14.86        1.84      2.95 o 
 -12   7   1        5.66       19.77      7.49 o 
 -11   7   1       25.49       22.50      7.47 o 
 -10   7   1        5.08        4.32      2.23 o 
  -9   7   1        7.39        6.68      1.65 o 
  -8   7   1       23.88       24.50      3.89 o 
  -7   7   1      351.37      356.80      9.78 o 
  -6   7   1       32.84       37.57      3.45 o 
  -5   7   1       74.00       71.22      5.30 o 
  -4   7   1        1.94        1.26      0.85 o 
  -3   7   1        0.85        0.81      0.82 o 
  -2   7   1        1.12        2.13      1.01 o 
  -1   7   1        0.00       -1.02      1.61 o 
   0   7   1        0.54        0.06      1.24 o 
   1   7   1      155.11      148.49     10.83 o 
   2   7   1      268.19      257.37     23.27 o 
   3   7   1        2.36       -1.58      3.50 o 
   4   7   1        4.46        2.07      3.05 o 
   5   7   1        9.10       26.47      9.57 o 
 -13   8   1        2.71       16.77      7.33 o 
 -12   8   1       15.23       24.55      8.62 o 
 -11   8   1        0.21        5.62      4.75 o 
 -10   8   1       52.19       55.41      8.84 o 
  -9   8   1      332.71      309.95     12.58 o 
  -8   8   1      144.53      144.50      9.63 o 
  -7   8   1      120.89      125.75      6.36 o 
  -6   8   1       53.89       53.01      4.08 o 
  -5   8   1      112.21      113.30      7.11 o 
  -4   8   1       57.86       56.92      3.98 o 
  -3   8   1      130.35      133.41      8.03 o 
  -2   8   1       35.37       31.06      3.48 o 
  -1   8   1        8.88        5.32      1.90 o 
   0   8   1        1.47       -0.48      1.93 o 
   1   8   1        0.00        2.26      2.52 o 
   2   8   1       14.16       12.86      6.06 o 
   3   8   1       35.84       41.23     10.73 o 
   4   8   1       28.00       47.56     11.96 o 
 -13   9   1       29.00       47.35     12.17 o 
 -12   9   1       65.54      117.46     18.26 o 
 -11   9   1        0.81        7.63      4.68 o 
 -10   9   1        0.01       -0.72      2.04 o 
  -9   9   1        6.24        2.84      1.05 o 
  -8   9   1      516.38      420.81     42.06 o 
  -7   9   1        1.14        3.88      2.11 o 
  -6   9   1       25.46       22.06      3.01 o 
  -5   9   1        6.19        1.67      2.28 o 
  -4   9   1       58.08       52.72      6.41 o 
  -3   9   1       93.93       86.22      6.88 o 
  -2   9   1        8.82        7.44      2.63 o 
  -1   9   1        5.44        4.61      2.44 o 
   0   9   1        0.04       -0.78      2.27 o 
   1   9   1       54.02       56.44     11.40 o 
   2   9   1        0.00       -5.61      4.13 o 
   3   9   1        0.61        5.95      4.86 o 
 -12  10   1       45.44       45.87     11.61 o 
 -11  10   1       11.69        9.58      5.20 o 
 -10  10   1        2.46       -0.28      2.70 o 
  -9  10   1       39.32       53.78      6.81 o 
  -8  10   1       35.52       20.12      3.48 o 
  -7  10   1       14.96       18.02      4.28 o 
  -6  10   1      197.69      199.68     10.78 o 
  -5  10   1      341.25      368.35     17.57 o 
  -4  10   1      558.24      517.23     20.63 o 
  -3  10   1       62.61       71.63      9.86 o 
  -2  10   1       18.10       26.01      6.46 o 
  -1  10   1        0.72       -1.34      2.71 o 
   0  10   1        4.11        1.33      2.04 o 
   1  10   1        8.62       -0.21      3.23 o 
   2  10   1        1.97        0.97      2.69 o 
 -12  11   1      102.40      120.84     19.37 o 
 -11  11   1        2.44        4.60      4.33 o 
 -10  11   1        7.73        7.23      6.40 o 
  -9  11   1       12.71       10.13      3.72 o 
  -8  11   1        0.05       -1.28      9.13 o 
  -7  11   1      467.14      466.13     17.35 o 
  -6  11   1        7.70        5.68      2.50 o 
  -5  11   1      288.94      330.57     17.74 o 
  -4  11   1        8.97        3.21      3.02 o 
  -3  11   1        8.70        7.93      3.37 o 
  -2  11   1       19.46       25.52      5.80 o 
  -1  11   1       12.13       12.10      5.39 o 
   0  11   1       32.43       29.81      8.65 o 
   1  11   1        0.25       -7.03      4.84 o 
 -11  12   1       41.61       73.49     14.98 o 
 -10  12   1        3.28        4.02      4.22 o 
  -9  12   1       51.79       59.76      8.61 o 
  -8  12   1       22.60       21.01      5.23 o 
  -7  12   1      188.70      201.11     13.92 o 
  -6  12   1       50.76       46.30      7.53 o 
  -5  12   1      137.29      159.71     13.18 o 
  -4  12   1        7.66        5.88      4.34 o 
  -3  12   1       90.46       98.31     16.84 o 
  -2  12   1       75.67       53.38     11.03 o 
  -1  12   1        3.70        8.10      4.58 o 
 -10  13   1       46.01       41.65     11.49 o 
  -9  13   1        0.21        5.31      3.96 o 
  -8  13   1        1.46       -8.38      5.59 o 
  -7  13   1      127.39      117.62     18.73 o 
  -6  13   1       63.55       88.13     16.92 o 
  -5  13   1      170.07      176.90     24.37 o 
  -4  13   1       21.51       27.82      6.06 o 
  -3  13   1       20.56       24.21      7.20 o 
  -9  14   1       97.34       94.27     16.77 o 
  -8  14   1       16.37       14.10      7.09 o 
  -7  14   1      164.09      142.87     21.80 o 
  -6  14   1       45.89       74.53     16.53 o 
   5 -14   2       17.60       19.01      8.37 o 
   6 -14   2       10.50        7.26      5.45 o 
   7 -14   2        5.03        1.28      3.47 o 
   8 -14   2      254.04      300.55     31.09 o 
   2 -13   2        6.19        5.93      5.53 o 
   3 -13   2       69.07       68.21     15.80 o 
   4 -13   2       10.05       12.40      6.37 o 
   5 -13   2       27.26       17.22      6.85 o 
   6 -13   2        8.13        3.56      3.47 o 
   7 -13   2       77.53       72.25     14.96 o 
   8 -13   2      180.23      188.26     23.30 o 
   9 -13   2        1.23        5.40      2.56 o 
   0 -12   2       55.43       67.06     15.96 o 
   1 -12   2        0.48       -9.59      6.39 o 
   2 -12   2       19.41       18.35      7.80 o 
   3 -12   2       65.99       86.92     17.02 o 
   4 -12   2        2.56        5.82      3.03 o 
   5 -12   2        2.00        1.35      2.31 o 
   6 -12   2       13.17       10.23      5.55 o 
   7 -12   2       28.99       33.50      9.44 o 
   8 -12   2        0.15       -6.31      4.38 o 
   9 -12   2      132.30      178.18     15.51 o 
  10 -12   2        0.40        3.08      3.81 o 
  -2 -11   2       18.79       15.95      6.77 o 
  -1 -11   2       96.54       87.94     10.82 o 
   0 -11   2        9.28        9.33      3.58 o 
   1 -11   2       25.42       24.82      6.77 o 
   2 -11   2       40.27       44.90     11.69 o 
   3 -11   2        4.62        3.07      2.33 o 
   4 -11   2       33.51       30.00      4.45 o 
   5 -11   2       70.15       64.26     12.96 o 
   6 -11   2       63.54       62.17     12.95 o 
   7 -11   2        3.36       -1.19      2.61 o 
   8 -11   2       48.97       54.82      8.20 o 
   9 -11   2       53.67       73.33      9.61 o 
  10 -11   2       15.68       16.03      4.54 o 
  11 -11   2        1.22        1.62      3.19 o 
  -3 -10   2        0.59       -0.94      2.49 o 
  -2 -10   2       35.41       41.55      7.47 o 
  -1 -10   2      330.02      334.16     20.09 o 
   0 -10   2      109.19      115.84     11.28 o 
   1 -10   2       60.32       66.20     15.47 o 
   2 -10   2       52.78       56.54      6.60 o 
   3 -10   2      458.37      462.26     17.32 o 
   4 -10   2       21.49       15.09      6.27 o 
   5 -10   2        0.02       -4.31      3.66 o 
   6 -10   2        1.87        1.13      1.03 o 
   7 -10   2        3.75        4.62      2.35 o 
   8 -10   2       39.78       23.57      4.93 o 
   9 -10   2        5.96        7.92      3.05 o 
  10 -10   2        5.72       12.09      6.57 o 
  11 -10   2       31.43       26.96      9.09 o 
  12 -10   2       13.26       12.98      6.42 o 
  -4  -9   2       17.69        6.96      4.73 o 
  -3  -9   2       45.73       47.19      8.14 o 
  -2  -9   2       27.72       28.07      6.06 o 
  -1  -9   2       90.82      100.81     10.48 o 
   0  -9   2       16.59       17.81      4.05 o 
   1  -9   2      147.74      152.02     10.98 o 
   2  -9   2        9.48        6.58      3.16 o 
   3  -9   2      720.20      741.25     19.95 o 
   4  -9   2        0.27       -0.14      0.78 o 
   5  -9   2      113.97      113.88      6.57 o 
   6  -9   2      240.44      242.05      8.81 o 
   7  -9   2      119.54      110.66      5.72 o 
   8  -9   2       20.84       13.75      2.99 o 
   9  -9   2       31.19       26.84      5.33 o 
  10  -9   2        2.27        5.87      2.58 o 
  11  -9   2        3.98       -1.37      2.70 o 
  12  -9   2        8.52       14.03      6.49 o 
  -5  -8   2      119.77      104.54     17.28 o 
  -4  -8   2      170.84      181.08     15.70 o 
  -3  -8   2       92.64       97.56     10.97 o 
  -2  -8   2        1.73        2.16      2.20 o 
  -1  -8   2        4.32        2.87      3.18 o 
   0  -8   2      106.11      115.31     10.06 o 
   1  -8   2       12.42        9.10      2.65 o 
   2  -8   2      579.25      604.21     26.54 o 
   3  -8   2       15.26       14.16      2.24 o 
   4  -8   2       10.30        8.95      1.69 o 
   5  -8   2       12.97       12.72      1.90 o 
   6  -8   2        2.75        2.95      1.31 o 
   7  -8   2        8.59       10.39      3.98 o 
   8  -8   2      221.28       34.14    134.21 o 
   9  -8   2       35.50       34.07      8.83 o 
  10  -8   2      288.23      323.14     27.56 o 
  11  -8   2       15.32        7.93      4.88 o 
  12  -8   2        1.53       -5.49      4.24 o 
  -6  -7   2       86.44       87.95     11.19 o 
  -5  -7   2       92.37       84.48     15.25 o 
  -4  -7   2        1.14        3.70      4.51 o 
  -3  -7   2        6.94        6.96      4.29 o 
  -2  -7   2        6.39        3.63      2.62 o 
  -1  -7   2        3.19        4.68      2.49 o 
   0  -7   2        0.12       -1.72      3.34 o 
   1  -7   2      151.75      162.12      7.98 o 
   2  -7   2        0.64       -0.33      0.98 o 
   3  -7   2      455.28      461.65     10.70 o 
   4  -7   2       16.17       16.59      2.75 o 
   5  -7   2       67.36       66.68      3.82 o 
   6  -7   2       66.27       72.94      6.09 o 
   7  -7   2      283.06      263.73     23.52 o 
   8  -7   2      737.68      752.59     37.32 o 
   9  -7   2      464.52      459.23     30.52 o 
  10  -7   2      261.90      257.25     23.91 o 
  11  -7   2      132.23      123.38     17.48 o 
  12  -7   2       38.37       49.28     11.70 o 
  -7  -6   2       19.58       23.41      6.02 o 
  -6  -6   2        2.17        3.39      2.43 o 
  -5  -6   2        7.87        9.26      3.60 o 
  -4  -6   2      120.50      122.47     11.60 o 
  -3  -6   2       60.24       68.85      8.15 o 
  -2  -6   2        0.82       -0.93      1.87 o 
  -1  -6   2      112.46      120.06      7.77 o 
   0  -6   2       18.88       10.45      2.31 o 
   1  -6   2      664.44      683.40     14.61 o 
   2  -6   2      959.45      963.58     15.46 o 
   3  -6   2      164.99      167.89      5.04 o 
   4  -6   2        0.02        0.97      0.48 o 
   5  -6   2      106.17      107.86      5.30 o 
   6  -6   2       11.61        4.33      2.68 o 
   7  -6   2      223.85      157.29     73.84 o 
   8  -6   2      294.75      316.25     14.85 o 
   9  -6   2       21.26       21.77      6.10 o 
  10  -6   2        9.29       13.41      5.89 o 
  11  -6   2        0.01        2.01      2.83 o 
  12  -6   2       40.35       47.66     11.19 o 
  -8  -5   2       32.19       27.13      6.41 o 
  -7  -5   2        6.19        5.21      2.55 o 
  -6  -5   2       20.15       19.79      6.54 o 
  -5  -5   2      281.88      251.12     22.97 o 
  -4  -5   2      406.49      414.17     28.37 o 
  -3  -5   2        0.40        1.19      1.57 o 
  -2  -5   2        2.40        1.50      1.17 o 
  -1  -5   2       33.58       48.47      5.33 o 
   0  -5   2      970.33     1010.81     21.19 o 
   1  -5   2      433.90      487.77     10.53 o 
   2  -5   2      304.63      323.68      6.29 o 
   3  -5   2      346.31      351.46      7.36 o 
   4  -5   2      564.82      574.92      9.31 o 
   5  -5   2      754.36      796.51     26.27 o 
   6  -5   2      215.66      205.25     10.87 o 
   7  -5   2      267.19      253.26     13.61 o 
   8  -5   2      166.53      174.04     11.08 o 
   9  -5   2      176.62      189.94     18.77 o 
  10  -5   2       87.21       76.37     12.60 o 
  11  -5   2       32.37       27.54      8.03 o 
  12  -5   2       11.99       16.20      6.60 o 
  -9  -4   2        0.91        0.82      8.32 o 
  -8  -4   2       47.02       52.17     11.06 o 
  -7  -4   2       79.88       73.79     12.69 o 
  -6  -4   2       54.49       66.62     11.35 o 
  -5  -4   2      125.52      113.56     10.24 o 
  -4  -4   2      309.48      318.50     16.28 o 
  -3  -4   2        2.08       -0.06      1.28 o 
  -2  -4   2        0.78        0.27      1.86 o 
  -1  -4   2     1123.86     1185.88     37.57 o 
   0  -4   2      452.99      426.48     15.52 o 
   1  -4   2     1187.94     1246.09     19.25 o 
   2  -4   2      320.22      318.36      9.42 o 
   3  -4   2        1.85        5.39      1.08 o 
   4  -4   2       18.61       30.07      3.03 o 
   5  -4   2       50.63       62.12      4.50 o 
   6  -4   2       78.49       75.04      6.26 o 
   7  -4   2       23.84       24.36      4.10 o 
   8  -4   2      916.61     1011.76     59.62 o 
   9  -4   2      141.63      154.80     16.64 o 
  10  -4   2       65.05       57.49     10.88 o 
  11  -4   2        5.03        4.94      3.54 o 
 -10  -3   2        0.54        3.67      3.62 o 
  -9  -3   2       15.53       15.80      5.97 o 
  -8  -3   2        0.12       -0.88      2.11 o 
  -7  -3   2       15.38       18.00      5.99 o 
  -6  -3   2      225.73      223.74     19.04 o 
  -5  -3   2      164.90      169.10      9.25 o 
  -4  -3   2      200.40      198.84     11.57 o 
  -3  -3   2       23.09       26.29      5.86 o 
  -2  -3   2       54.92       48.02      5.04 o 
  -1  -3   2     1232.93     1257.42     33.51 o 
   0  -3   2      378.87      375.65     17.10 o 
   1  -3   2        0.39        0.30      0.72 o 
   2  -3   2      584.24      617.41      9.93 o 
   3  -3   2      490.30      501.67     10.72 o 
   4  -3   2       82.52       81.11      7.36 o 
   5  -3   2       80.99       17.87     40.41 o 
   6  -3   2      323.50      294.02     18.47 o 
   7  -3   2        5.44        7.02      3.29 o 
   8  -3   2      101.75       99.04     12.20 o 
   9  -3   2        1.53       -1.36      2.14 o 
  10  -3   2        0.24        0.10      1.55 o 
  11  -3   2        8.06        4.83      3.16 o 
 -10  -2   2        0.51        0.66      2.19 o 
  -9  -2   2        3.00        1.69      2.07 o 
  -8  -2   2        6.59        7.13      2.80 o 
  -7  -2   2        0.83        1.62      2.88 o 
  -6  -2   2       51.31       52.34      6.27 o 
  -5  -2   2       82.79       86.91      7.21 o 
  -4  -2   2       58.94       55.52      5.36 o 
  -3  -2   2      481.50      482.83     14.73 o 
  -2  -2   2     1153.89     1116.58     20.67 o 
  -1  -2   2     1935.25     1886.11     34.61 o 
   0  -2   2      244.12      216.66     10.85 o 
   1  -2   2      906.87      903.20     14.45 o 
   2  -2   2       33.86       32.44      2.19 o 
   3  -2   2        1.50        0.44      0.66 o 
   4  -2   2      737.89      778.88     16.89 o 
   5  -2   2      151.20      158.71      8.49 o 
   6  -2   2       58.54       48.83      6.31 o 
   7  -2   2        7.49        7.14      3.58 o 
   8  -2   2       40.84       41.71      7.91 o 
   9  -2   2        9.86       12.91      5.06 o 
  10  -2   2        8.44       15.13      4.19 o 
  11  -2   2        2.60        3.86      3.38 o 
 -11  -1   2        0.05        0.20      2.19 o 
 -10  -1   2        0.62       11.38      5.38 o 
  -9  -1   2        1.96        1.48      2.50 o 
  -8  -1   2        2.16        0.48      3.31 o 
  -7  -1   2        5.27        3.74      1.77 o 
  -6  -1   2        3.72        3.62      1.85 o 
  -5  -1   2       83.72       77.60      5.90 o 
  -4  -1   2       88.62       90.82      4.94 o 
  -3  -1   2        6.24        7.79      1.66 o 
  -2  -1   2      951.04      908.23     15.02 o 
  -1  -1   2     1312.08     1248.30     22.08 o 
   0  -1   2       29.29       34.85      2.56 o 
   1  -1   2       23.66       16.94      1.17 o 
   2  -1   2       77.89       77.67      3.29 o 
   3  -1   2      961.60      945.96     15.66 o 
   4  -1   2       13.34       16.08      2.38 o 
   5  -1   2       26.68       20.94      3.12 o 
   6  -1   2       20.57       19.20      3.68 o 
   7  -1   2       79.41       72.68     10.55 o 
   8  -1   2      219.43      206.35     29.06 o 
   9  -1   2      173.51      165.12     18.04 o 
  10  -1   2        0.04       -0.68      2.34 o 
 -11   0   2       14.73       23.02      8.37 o 
 -10   0   2        1.30       -0.68      1.87 o 
  -9   0   2       47.18       39.16      5.57 o 
  -8   0   2        2.17        1.75      0.95 o 
  -7   0   2       14.33       10.69      2.71 o 
  -6   0   2      206.58      217.64     13.01 o 
  -5   0   2      331.29      264.57    190.92 o 
  -4   0   2      273.06      267.05      7.76 o 
  -3   0   2      384.58      368.63      7.90 o 
  -2   0   2      777.90      801.29     16.29 o 
  -1   0   2     1522.10     1409.07     21.64 o 
   0   0   2        0.68        1.95      1.23 o 
   1   0   2     2611.31     2588.17     12.19 o 
   2   0   2     3327.48     3210.93     20.62 o 
   3   0   2       98.84      112.50      4.81 o 
   4   0   2       71.66       67.60      6.49 o 
   5   0   2       47.03       40.46      6.11 o 
   6   0   2        5.58        2.89      2.04 o 
   7   0   2       24.64       20.20      7.47 o 
   8   0   2       29.18       20.95      4.60 o 
   9   0   2        3.54        1.87      2.17 o 
  10   0   2       41.36       42.46     12.93 o 
 -12   1   2        0.21       12.37      6.14 o 
 -11   1   2        6.51        8.14      4.64 o 
 -10   1   2       18.24       16.19      6.09 o 
  -9   1   2       67.82       56.97      5.89 o 
  -8   1   2       78.38       69.14      6.05 o 
  -7   1   2       15.31       16.99      2.73 o 
  -6   1   2      178.52      218.63      8.56 o 
  -5   1   2       42.43       35.81      2.90 o 
  -4   1   2      675.20      658.12     23.03 o 
  -3   1   2     1095.02      977.88     24.05 o 
  -2   1   2      564.07      549.02     10.95 o 
  -1   1   2      726.80      701.32      7.62 o 
   0   1   2     1134.26     1114.78     24.25 o 
   1   1   2      740.56      698.23     10.15 o 
   2   1   2        6.05        5.54      1.54 o 
   3   1   2     1664.29     1645.16     25.06 o 
   4   1   2       28.98       38.46      3.81 o 
   5   1   2      102.11      113.72      9.85 o 
   6   1   2       32.47       43.17      9.60 o 
   7   1   2       20.11       20.41      4.61 o 
   8   1   2       35.66       22.89      5.01 o 
   9   1   2        0.40        8.10      5.62 o 
 -12   2   2      120.03      125.10     18.30 o 
 -11   2   2       82.95      101.79     15.78 o 
 -10   2   2       65.01       60.86     11.54 o 
  -9   2   2       12.21       15.75      3.90 o 
  -8   2   2      256.50      260.09     22.86 o 
  -7   2   2       25.54       18.66      2.19 o 
  -6   2   2      136.66      143.89     13.13 o 
  -5   2   2      596.07      611.16     24.50 o 
  -4   2   2      400.01      398.18     17.52 o 
  -3   2   2     1899.71     1817.49     16.07 o 
  -2   2   2     2556.33     2417.63     18.90 o 
  -1   2   2     2419.07     2331.43     16.24 o 
   0   2   2      150.18      143.01      5.08 o 
   1   2   2      570.84      594.61     16.71 o 
   2   2   2     3461.37     3449.26     37.93 o 
   3   2   2       40.24       46.95      4.00 o 
   4   2   2      570.21      586.81     16.24 o 
   5   2   2      237.28      222.82     54.61 o 
   6   2   2       15.70       14.08      5.90 o 
   7   2   2      106.14      112.53     10.33 o 
   8   2   2       12.77       15.31      7.53 o 
 -13   3   2       32.94       28.48      9.45 o 
 -12   3   2        0.01       -1.08      2.73 o 
 -11   3   2        1.01        0.66      2.19 o 
 -10   3   2       54.81       52.17     10.59 o 
  -9   3   2      240.24      248.92     21.20 o 
  -8   3   2      234.81      222.99     18.76 o 
  -7   3   2      248.20      247.76     18.62 o 
  -6   3   2       32.53       39.09      6.82 o 
  -5   3   2      319.03      367.22     24.02 o 
  -4   3   2       41.79       52.75      3.14 o 
  -3   3   2      336.42      335.05      6.92 o 
  -2   3   2     1167.71     1198.76     13.11 o 
  -1   3   2     4053.44     3948.63     28.40 o 
   0   3   2      277.83      285.12      9.74 o 
   1   3   2     1373.20     1405.93     28.82 o 
   2   3   2     2180.39     2302.47     40.45 o 
   3   3   2      768.90      757.89     18.78 o 
   4   3   2        0.67       -0.71      0.87 o 
   5   3   2       44.61       30.67      8.66 o 
   6   3   2       22.83       17.86      7.12 o 
   7   3   2       39.69       45.95     11.55 o 
   8   3   2        0.10        5.54      5.68 o 
 -13   4   2       34.14       40.33     11.01 o 
 -12   4   2       48.29       39.43     10.08 o 
 -11   4   2       45.94       42.65      9.76 o 
 -10   4   2      455.29      445.48     30.11 o 
  -9   4   2      393.73      396.67     26.85 o 
  -8   4   2      160.64      149.90     15.51 o 
  -7   4   2      202.71      246.00     18.51 o 
  -6   4   2      376.83      209.45    188.12 o 
  -5   4   2     3647.35     3874.23     23.93 o 
  -4   4   2      372.05      355.72      6.64 o 
  -3   4   2      270.34      248.04      5.60 o 
  -2   4   2     1845.52     1752.49     16.27 o 
  -1   4   2      120.37      133.08      5.34 o 
   0   4   2     2944.89     2919.93     26.53 o 
   1   4   2       14.19        9.57      2.81 o 
   2   4   2      313.05      279.77     15.27 o 
   3   4   2      140.68       55.92     62.86 o 
   4   4   2      187.47      190.64     20.39 o 
   5   4   2        5.10        5.16      4.30 o 
   6   4   2      134.01      147.09     15.06 o 
   7   4   2        1.78        2.46      3.57 o 
 -13   5   2        5.88        4.89      4.18 o 
 -12   5   2      106.58      125.89     17.95 o 
 -11   5   2      207.48      250.50     24.12 o 
 -10   5   2      872.08      925.10     43.59 o 
  -9   5   2      207.35      204.20     19.28 o 
  -8   5   2       67.19       65.63      7.11 o 
  -7   5   2       49.22       53.61      8.76 o 
  -6   5   2       52.34       70.01      3.90 o 
  -5   5   2       89.75      103.24      3.93 o 
  -4   5   2     1207.03     1306.86     14.11 o 
  -3   5   2      131.14      132.29      4.54 o 
  -2   5   2       74.57       49.15     17.07 o 
  -1   5   2      226.64      210.04      7.48 o 
   0   5   2      848.38      780.19     17.24 o 
   1   5   2       36.76       33.35      7.19 o 
   2   5   2     1100.17     1049.48     43.90 o 
   3   5   2        6.93        7.01      4.10 o 
   4   5   2        1.77       -1.34      4.10 o 
   5   5   2       88.19       65.71     10.21 o 
   6   5   2        3.03        1.19      3.15 o 
 -13   6   2       16.07       23.63      8.04 o 
 -12   6   2        0.02        1.26      2.83 o 
 -11   6   2        0.03        1.24      2.57 o 
 -10   6   2       47.08       52.01     10.34 o 
  -9   6   2       54.54       51.05      9.85 o 
  -8   6   2       39.28       46.49      3.50 o 
  -7   6   2       16.41       19.97      2.12 o 
  -6   6   2      225.60      216.93     12.82 o 
  -5   6   2       90.76       88.71      4.41 o 
  -4   6   2      761.67      790.10     14.74 o 
  -3   6   2       26.36       17.18      4.48 o 
  -2   6   2        8.99       12.89      2.43 o 
  -1   6   2       91.36      111.63      6.85 o 
   0   6   2      346.31      344.77     25.97 o 
   1   6   2       25.00       23.08      4.02 o 
   2   6   2      310.84      302.14     24.86 o 
   3   6   2       17.39       23.19      7.81 o 
   4   6   2        2.25        4.64      2.23 o 
   5   6   2        3.94        2.64      5.02 o 
 -13   7   2        9.22        8.64      5.07 o 
 -12   7   2       21.01       15.83      6.55 o 
 -11   7   2        3.11        4.01      3.01 o 
 -10   7   2      112.03      105.58     15.23 o 
  -9   7   2       21.94       20.95      4.39 o 
  -8   7   2       24.69       22.22      2.58 o 
  -7   7   2       27.16       26.44      3.10 o 
  -6   7   2        2.69        1.95      1.03 o 
  -5   7   2      118.48      119.38      5.00 o 
  -4   7   2      198.43      194.99      7.00 o 
  -3   7   2        0.21        1.69      1.33 o 
  -2   7   2        1.88        1.79      1.13 o 
  -1   7   2       40.84       38.35      4.30 o 
   0   7   2      431.72      419.02     17.22 o 
   1   7   2       12.46       20.87      5.14 o 
   2   7   2       57.46       56.00      6.92 o 
   3   7   2        0.21       -0.17      3.86 o 
   4   7   2        8.12       -1.72      4.03 o 
 -13   8   2       31.12       35.39     10.44 o 
 -12   8   2       22.20       34.22      9.70 o 
 -11   8   2        2.99        2.80      2.20 o 
 -10   8   2        0.73        1.24      2.55 o 
  -9   8   2        2.11        1.13      1.66 o 
  -8   8   2        1.58       -1.67      1.12 o 
  -7   8   2      205.97      206.65      9.85 o 
  -6   8   2      101.76      100.63      6.97 o 
  -5   8   2      227.17      212.55      8.85 o 
  -4   8   2       32.47       32.68      4.01 o 
  -3   8   2        0.03       -0.04      1.02 o 
  -2   8   2        4.48        1.14      1.07 o 
  -1   8   2       53.79       51.75      6.25 o 
   0   8   2       22.20       15.17      3.46 o 
   1   8   2       17.18       21.96      7.15 o 
   2   8   2       20.02       23.93      8.04 o 
   3   8   2      101.91      101.19     17.36 o 
 -13   9   2       23.03       19.13      7.75 o 
 -12   9   2        7.04        8.35      5.05 o 
 -11   9   2        0.95       -0.58      2.34 o 
 -10   9   2        1.40        0.37      0.88 o 
  -9   9   2       14.12        8.60      4.75 o 
  -8   9   2      462.95      393.47     22.32 o 
  -7   9   2      210.23      207.90     10.75 o 
  -6   9   2       57.72       45.33      3.78 o 
  -5   9   2        9.44        7.94      2.39 o 
  -4   9   2      134.43      136.05     11.10 o 
  -3   9   2       11.27       10.64      3.17 o 
  -2   9   2       10.38        8.72      4.31 o 
  -1   9   2      217.07      231.24     21.33 o 
   0   9   2        0.07       -2.17      3.41 o 
   1   9   2       11.29        6.76      4.54 o 
   2   9   2        0.08        1.95      3.22 o 
 -13  10   2        8.22       18.59      7.83 o 
 -12  10   2       25.24       31.45      9.45 o 
 -11  10   2       18.54       15.98      6.48 o 
 -10  10   2        0.68       -4.18      3.90 o 
  -9  10   2        5.32        0.30      3.26 o 
  -8  10   2       10.83       12.13      2.21 o 
  -7  10   2      152.81      147.01      9.16 o 
  -6  10   2      179.21      182.18      8.97 o 
  -5  10   2       40.57       39.64      8.50 o 
  -4  10   2       97.82      106.72     10.28 o 
  -3  10   2        0.02        0.01      1.98 o 
  -2  10   2       28.12       36.82      8.65 o 
  -1  10   2       14.91       11.65      5.05 o 
   0  10   2        2.43        1.03      2.38 o 
   1  10   2       10.89       10.35      5.41 o 
 -12  11   2        1.03       -1.72      2.91 o 
 -11  11   2       51.51       74.42     14.61 o 
 -10  11   2       34.17       37.93      6.18 o 
  -9  11   2       15.14       15.88      4.47 o 
  -8  11   2       37.38       38.67      6.63 o 
  -7  11   2        1.44       -0.63      1.29 o 
  -6  11   2        0.57        1.28      1.70 o 
  -5  11   2      101.11       95.33     10.06 o 
  -4  11   2        9.69        9.04      4.24 o 
  -3  11   2       76.80       84.15     13.05 o 
  -2  11   2       35.38       41.84      9.76 o 
  -1  11   2        1.42        5.99      4.02 o 
   0  11   2        3.31        3.94      2.99 o 
 -11  12   2       86.71      101.80     17.62 o 
 -10  12   2        9.03        6.51      4.70 o 
  -9  12   2        5.74        7.26      3.45 o 
  -8  12   2       12.92       15.78      7.13 o 
  -7  12   2        3.29        7.27      3.09 o 
  -6  12   2      255.10      249.61     16.71 o 
  -5  12   2       22.33       19.32      6.12 o 
  -4  12   2      137.99      141.96     17.31 o 
  -3  12   2        6.37       10.77      5.17 o 
  -2  12   2       26.42       31.31      8.72 o 
 -10  13   2       23.56       37.96     11.46 o 
  -9  13   2       12.96       15.45      6.26 o 
  -8  13   2       61.76       65.59     13.49 o 
  -7  13   2       24.64       28.95      7.72 o 
  -6  13   2       23.95       24.25      7.47 o 
  -5  13   2       35.53       41.51      9.48 o 
  -4  13   2       22.12       21.51      6.96 o 
   5 -14   3       11.55       12.46      6.82 o 
   6 -14   3        1.95        1.33      2.81 o 
   7 -14   3       24.47       39.82     12.28 o 
   8 -14   3        4.05       11.56      6.74 o 
   2 -13   3        0.54       -6.72      5.78 o 
   3 -13   3       64.94       68.51     16.17 o 
   4 -13   3       21.17       36.57     11.61 o 
   5 -13   3        0.06       -9.06      6.04 o 
   6 -13   3       18.58       21.87      8.50 o 
   7 -13   3       35.27       50.05     12.65 o 
   8 -13   3        9.62        4.38      4.28 o 
   9 -13   3      153.11      175.25     22.81 o 
   0 -12   3        9.87       14.20      6.95 o 
   1 -12   3        7.46        3.38      4.84 o 
   2 -12   3       31.92       15.17      6.27 o 
   3 -12   3       75.11       93.02     17.71 o 
   4 -12   3       22.59       25.36      8.46 o 
   5 -12   3       10.19       22.54      8.95 o 
   6 -12   3      168.43      173.75     22.83 o 
   7 -12   3        0.40        5.52      5.00 o 
   8 -12   3       36.91       31.96      9.20 o 
   9 -12   3        7.50        5.77      4.16 o 
  10 -12   3        3.80        1.24      2.43 o 
  -2 -11   3       11.61       11.70      4.08 o 
  -1 -11   3        3.42       10.86      4.02 o 
   0 -11   3       41.49       42.54      6.80 o 
   1 -11   3       30.05       36.13      5.86 o 
   2 -11   3       10.56        7.36      2.73 o 
   3 -11   3       95.33       88.04      7.92 o 
   4 -11   3        1.44       -2.44      4.33 o 
   5 -11   3        9.32       12.93      6.43 o 
   6 -11   3       97.41      114.84     17.43 o 
   7 -11   3       16.48       12.49      6.05 o 
   8 -11   3        0.33        1.58      2.82 o 
   9 -11   3       23.13       38.85      7.15 o 
  10 -11   3      148.62      166.62     14.63 o 
  11 -11   3        4.46       -4.48      4.49 o 
  -3 -10   3       53.22       43.31     17.79 o 
  -2 -10   3        3.11        1.49      2.26 o 
  -1 -10   3        0.59        5.86      2.66 o 
   0 -10   3      220.92      234.75     15.91 o 
   1 -10   3        0.15       -1.34      1.26 o 
   2 -10   3        0.05        1.95      1.21 o 
   3 -10   3      202.12      197.42      9.75 o 
   4 -10   3      164.15      141.63     18.73 o 
   5 -10   3       56.91       40.55     10.14 o 
   6 -10   3      249.51      252.91     24.43 o 
   7 -10   3        0.85       -5.77      3.95 o 
   8 -10   3       18.46       11.85      3.94 o 
   9 -10   3        5.01        3.93      2.21 o 
  10 -10   3       57.27       62.56     11.71 o 
  11 -10   3        4.87        7.65      5.02 o 
  -5  -9   3       45.17       42.76     11.36 o 
  -4  -9   3        6.80        7.28      4.73 o 
  -3  -9   3        3.89       10.03      3.83 o 
  -2  -9   3       12.11       10.36      3.85 o 
  -1  -9   3       34.26       38.76      6.14 o 
   0  -9   3      267.89      260.11     14.88 o 
   1  -9   3      106.59      102.04      8.45 o 
   2  -9   3        2.89        1.18      1.21 o 
   3  -9   3      173.21      165.93      7.60 o 
   4  -9   3      687.35      651.91     38.12 o 
   5  -9   3        0.57       -0.94      2.54 o 
   6  -9   3        5.24       12.21      5.14 o 
   7  -9   3       66.38       61.56      4.26 o 
   8  -9   3       43.96       48.29      7.15 o 
   9  -9   3        0.56        3.02      3.70 o 
  10  -9   3       32.62       31.69     10.26 o 
  11  -9   3        0.00       -8.04      5.36 o 
  -6  -8   3       57.33       65.64     10.09 o 
  -5  -8   3        4.94        7.38      3.67 o 
  -4  -8   3        4.03        7.64      2.74 o 
  -3  -8   3        1.33        1.56      2.02 o 
  -2  -8   3        0.07       -0.07      2.16 o 
  -1  -8   3       75.16       88.21      8.80 o 
   0  -8   3        4.11        4.38      2.05 o 
   1  -8   3      168.60      167.11     12.30 o 
   2  -8   3        2.05        0.82      1.90 o 
   3  -8   3      128.51      126.60     16.03 o 
   4  -8   3       93.84       77.93      8.24 o 
   5  -8   3        3.62        3.73      4.71 o 
   6  -8   3       19.44       21.16      2.31 o 
   7  -8   3        4.38        3.29      1.23 o 
   8  -8   3      105.67      129.64     11.01 o 
   9  -8   3        4.23        4.81      2.39 o 
  10  -8   3        1.61       23.21     39.06 o 
  11  -8   3        7.60        1.62      2.48 o 
  -7  -7   3        0.07       -4.79      3.19 o 
  -6  -7   3       14.45       15.05      5.13 o 
  -5  -7   3        4.12       -2.67      3.11 o 
  -4  -7   3       12.96        9.11      3.43 o 
  -3  -7   3      391.63      381.70     20.00 o 
  -2  -7   3      344.13      346.22     32.41 o 
  -1  -7   3       36.45       29.61      4.91 o 
   0  -7   3      142.80      129.52      8.89 o 
   1  -7   3      361.09      374.17     11.18 o 
   2  -7   3       15.72       17.97      1.88 o 
   3  -7   3      371.69      404.72     17.15 o 
   4  -7   3      161.01      167.77     10.92 o 
   5  -7   3      122.16      116.82      4.73 o 
   6  -7   3       46.54       43.83      4.24 o 
   7  -7   3       31.26       25.47      6.70 o 
   8  -7   3       98.91       98.71     13.69 o 
   9  -7   3        1.28        2.98      2.54 o 
  10  -7   3      150.19      137.53     11.39 o 
  11  -7   3       68.57       57.67     11.96 o 
  -8  -6   3        1.83       -0.02      1.59 o 
  -7  -6   3        1.52        9.64      4.14 o 
  -6  -6   3        0.52        0.54      1.77 o 
  -5  -6   3       17.76       15.64      5.75 o 
  -4  -6   3      745.88      732.69     40.61 o 
  -3  -6   3        0.36       -2.80      3.35 o 
  -2  -6   3       62.92       55.45     10.79 o 
  -1  -6   3       51.82       52.27      5.00 o 
   0  -6   3      283.07      313.80     12.38 o 
   1  -6   3       68.47       74.87      4.34 o 
   2  -6   3       34.50       38.58      4.98 o 
   3  -6   3       55.62       55.27      5.88 o 
   4  -6   3       60.20       64.18      2.79 o 
   5  -6   3       17.71       18.38      4.78 o 
   6  -6   3       59.44       46.44      5.84 o 
   7  -6   3        6.92       15.91      5.31 o 
   8  -6   3      255.11      239.00     20.48 o 
   9  -6   3      327.67      323.77     25.11 o 
  10  -6   3      170.38      161.59     14.66 o 
  11  -6   3       52.11       55.66     10.02 o 
  -8  -5   3       28.86       34.23      9.77 o 
  -7  -5   3        1.82        5.51      3.95 o 
  -6  -5   3       74.68       71.47      8.86 o 
  -5  -5   3      282.05      261.49     23.36 o 
  -4  -5   3       33.72       32.11      7.82 o 
  -3  -5   3       34.41       34.03      5.45 o 
  -2  -5   3      136.98      135.94     10.55 o 
  -1  -5   3        0.71        3.09      3.25 o 
   0  -5   3      679.35      749.42     16.70 o 
   1  -5   3      205.07      219.15      5.86 o 
   2  -5   3     1480.18     1624.42     42.91 o 
   3  -5   3     1598.30     1695.47     29.46 o 
   4  -5   3      168.51       45.45     91.93 o 
   5  -5   3       46.45       53.28      5.63 o 
   6  -5   3        0.86       -0.72      1.40 o 
   7  -5   3      160.73      157.87     11.76 o 
   8  -5   3       34.77       39.05      8.10 o 
   9  -5   3       97.22      112.62      9.59 o 
  10  -5   3       55.69       64.93     12.43 o 
  11  -5   3        6.55       12.48      4.12 o 
  -9  -4   3       18.16       12.34      5.95 o 
  -8  -4   3        5.68        6.17      4.33 o 
  -7  -4   3       14.12       10.67      5.45 o 
  -6  -4   3       37.69       42.53      6.34 o 
  -5  -4   3        3.06        1.74      2.43 o 
  -4  -4   3      583.58      539.43     20.75 o 
  -3  -4   3      430.91      425.79     17.61 o 
  -2  -4   3       35.13       38.11      4.99 o 
  -1  -4   3       87.74       87.85     10.15 o 
   0  -4   3       80.53      104.60     10.45 o 
   1  -4   3      685.74      761.86     18.55 o 
   2  -4   3      844.87      886.54     16.26 o 
   3  -4   3      815.12      863.42     11.71 o 
   4  -4   3      493.39      454.22     72.86 o 
   5  -4   3       89.85       78.35      6.53 o 
   6  -4   3       55.65       58.09      8.53 o 
   7  -4   3        0.93        2.34      1.65 o 
   8  -4   3      228.59      249.51     19.88 o 
   9  -4   3       71.31       99.34     13.36 o 
  10  -4   3       29.51       26.95      4.19 o 
  11  -4   3        7.23       13.33      4.29 o 
 -10  -3   3        6.28        7.56      4.93 o 
  -9  -3   3       87.48      100.27     15.90 o 
  -8  -3   3        3.61        1.69      2.64 o 
  -7  -3   3      178.74      164.36     12.49 o 
  -6  -3   3      304.25      306.90     19.78 o 
  -5  -3   3      274.84      270.24     13.91 o 
  -4  -3   3        8.24        5.70      2.04 o 
  -3  -3   3       23.67       24.17      3.88 o 
  -2  -3   3       74.00       76.39      6.32 o 
  -1  -3   3        0.30       -0.10      1.84 o 
   0  -3   3     2022.79     2065.48     20.27 o 
   1  -3   3     2870.05     2927.87     32.15 o 
   2  -3   3      100.30       98.23      3.60 o 
   3  -3   3        5.02       17.86      1.86 o 
   4  -3   3        0.39        1.16      0.81 o 
   5  -3   3       97.42       26.75     50.90 o 
   6  -3   3       45.49       40.83      6.87 o 
   7  -3   3       76.97       71.56      9.95 o 
   8  -3   3       45.80       46.70      6.57 o 
   9  -3   3      319.36      366.82     19.19 o 
  10  -3   3        4.11        3.25      2.32 o 
  11  -3   3       97.05      112.41     19.09 o 
 -10  -2   3        5.57       17.51      6.80 o 
  -9  -2   3        0.23       -5.13      3.73 o 
  -8  -2   3        3.25        1.76      1.93 o 
  -7  -2   3       26.34       28.10      5.65 o 
  -6  -2   3       59.61       72.26      5.69 o 
  -5  -2   3        6.78        9.65      2.51 o 
  -4  -2   3       30.09       36.10      4.18 o 
  -3  -2   3      603.95      575.16     17.79 o 
  -2  -2   3       28.68       22.64      3.01 o 
  -1  -2   3        3.81        2.45      1.41 o 
   0  -2   3      367.04      357.83      6.28 o 
   1  -2   3        0.15        0.37      0.41 o 
   2  -2   3      162.40      144.77      4.96 o 
   3  -2   3      179.87      169.05      6.07 o 
   4  -2   3      323.52      366.45      9.98 o 
   5  -2   3        3.14        0.23      0.98 o 
   6  -2   3       74.09       76.72      6.03 o 
   7  -2   3      177.54      148.47     10.98 o 
   8  -2   3       75.28       92.48      9.14 o 
   9  -2   3      233.60      246.17     15.97 o 
  10  -2   3        1.50        5.41      5.55 o 
 -11  -1   3        6.56       17.19      7.38 o 
 -10  -1   3      137.74      131.84     18.15 o 
  -9  -1   3        8.91        7.98      4.34 o 
  -8  -1   3        0.22       -1.23      1.19 o 
  -7  -1   3        0.10        0.86      1.34 o 
  -6  -1   3       61.68       67.76      4.94 o 
  -5  -1   3     1132.53     1235.60     22.55 o 
  -4  -1   3        1.89        1.30      1.27 o 
  -3  -1   3      568.35      545.80     15.76 o 
  -2  -1   3     1185.28     1149.78     17.54 o 
  -1  -1   3     1151.16     1149.04     15.38 o 
   0  -1   3     7043.60     6739.75     35.63 o 
   1  -1   3       87.93       79.34      3.32 o 
   2  -1   3       79.14       65.38      3.10 o 
   3  -1   3      304.71      300.49      7.76 o 
   4  -1   3      141.91      156.98      6.46 o 
   5  -1   3       17.06       17.91      2.48 o 
   6  -1   3        0.03       -0.08      1.10 o 
   7  -1   3      103.08      104.82     15.24 o 
   8  -1   3        1.96        3.38      1.84 o 
   9  -1   3        0.07        1.37      1.73 o 
  10  -1   3        2.37        1.00      3.11 o 
 -12   0   3       65.39       54.74     12.59 o 
 -11   0   3       34.44       57.12     12.25 o 
 -10   0   3       21.34       21.04      6.78 o 
  -9   0   3        0.54       15.69      9.69 o 
  -8   0   3        4.10       23.05     14.36 o 
  -7   0   3       13.08       13.43      7.97 o 
  -6   0   3       71.98       87.29      5.27 o 
  -5   0   3      307.97      367.39      9.80 o 
  -4   0   3      233.05      238.08      7.32 o 
  -3   0   3       65.17       87.88      6.16 o 
  -2   0   3      434.84      430.93     10.85 o 
  -1   0   3     9310.87     8975.23     45.97 o 
   0   0   3     2351.35     2299.45     24.81 o 
   1   0   3        2.16        5.12      1.63 o 
   2   0   3      494.16      491.30      7.82 o 
   3   0   3      392.86      411.40      8.97 o 
   4   0   3      412.44      462.70     14.30 o 
   5   0   3      108.68      126.29      9.70 o 
   6   0   3       87.64       90.53      7.98 o 
   7   0   3       48.04       57.91     12.25 o 
   8   0   3        1.46       -3.07      4.73 o 
   9   0   3       87.24       99.81     17.75 o 
 -12   1   3       95.27      120.02     18.69 o 
 -11   1   3       69.74       55.42     12.00 o 
 -10   1   3       24.55       15.12      5.84 o 
  -9   1   3        0.78        0.55      0.79 o 
  -8   1   3       20.42       13.62      3.89 o 
  -7   1   3       56.66       58.62      4.32 o 
  -6   1   3        4.16        1.58      0.85 o 
  -5   1   3     1525.96     1572.51     20.09 o 
  -4   1   3      311.37      345.32      8.54 o 
  -3   1   3       27.45       20.02      2.55 o 
  -2   1   3      379.34      332.83      7.26 o 
  -1   1   3     2474.71     2433.10     17.24 o 
   0   1   3      993.72      974.34     26.14 o 
   1   1   3      162.94      179.00     12.50 o 
   2   1   3     1005.50     1044.88     44.64 o 
   3   1   3     1728.83     1788.53     25.03 o 
   4   1   3        0.08        1.13      1.98 o 
   5   1   3       25.11       22.30      5.35 o 
   6   1   3       18.49       33.20      5.12 o 
   7   1   3        3.67        0.74      3.01 o 
   8   1   3       18.75       14.06      6.82 o 
 -12   2   3       19.09       17.98      7.52 o 
 -11   2   3       18.78       24.19      7.84 o 
 -10   2   3        0.08        3.30      3.22 o 
  -9   2   3        2.75        1.51      1.81 o 
  -8   2   3       44.52       48.92      8.86 o 
  -7   2   3       10.52       11.42      4.26 o 
  -6   2   3        9.72        6.57      2.83 o 
  -5   2   3       85.58      118.53     10.97 o 
  -4   2   3        5.84        9.23      2.92 o 
  -3   2   3      844.77      858.40     13.47 o 
  -2   2   3      225.83      208.55      5.76 o 
  -1   2   3      454.58      442.89      6.92 o 
   0   2   3      187.30      184.13     11.70 o 
   1   2   3     1091.40     1126.82     14.99 o 
   2   2   3      417.77      409.33     11.12 o 
   3   2   3      504.46      506.42     14.54 o 
   4   2   3      416.51      439.17     15.28 o 
   5   2   3       16.08        1.51      9.53 o 
   6   2   3      136.22      138.17     18.81 o 
   7   2   3       20.50       17.72      8.17 o 
   8   2   3        0.01       -1.70      3.62 o 
 -13   3   3       41.46       52.50     12.55 o 
 -12   3   3        3.14        1.60      2.74 o 
 -11   3   3       59.44       59.40     11.63 o 
 -10   3   3        3.64        5.13      3.63 o 
  -9   3   3      266.97      292.05     23.15 o 
  -8   3   3       16.93       10.95      5.06 o 
  -7   3   3       27.20       36.32      7.22 o 
  -6   3   3        1.75        9.23      2.55 o 
  -5   3   3       15.29       20.12      2.36 o 
  -4   3   3        7.77        7.02      1.12 o 
  -3   3   3        2.74       30.36      2.37 o 
  -2   3   3      139.08      127.27      4.40 o 
  -1   3   3       12.70       12.55      1.66 o 
   0   3   3      100.64      106.93      4.79 o 
   1   3   3        5.04        2.86      1.56 o 
   2   3   3      227.70      219.72      9.17 o 
   3   3   3     1266.83     1498.16     27.42 o 
   4   3   3      101.76      104.96      7.97 o 
   5   3   3      255.26      262.96     13.81 o 
   6   3   3       67.71       81.26     15.13 o 
   7   3   3       17.81       17.73      7.71 o 
 -13   4   3       87.12      101.22     17.42 o 
 -12   4   3      188.72      212.62     23.71 o 
 -11   4   3        0.19       -4.99      3.78 o 
 -10   4   3       37.56       32.82      8.51 o 
  -9   4   3      253.62      253.42     21.54 o 
  -8   4   3      749.96      715.82     23.68 o 
  -7   4   3       43.47       42.75      7.79 o 
  -6   4   3       33.13       30.71      2.55 o 
  -5   4   3       27.62       14.39      5.18 o 
  -4   4   3      587.51      603.72     10.17 o 
  -3   4   3     1572.67     1529.76     22.85 o 
  -2   4   3      290.32      299.67      7.58 o 
  -1   4   3      156.51      156.39      6.66 o 
   0   4   3      160.23      155.02      6.84 o 
   1   4   3       26.26       30.18      3.17 o 
   2   4   3       43.14       44.89      9.10 o 
   3   4   3        0.04       -0.51      1.56 o 
   4   4   3      319.11       83.12    157.94 o 
   5   4   3       35.25       52.76     11.53 o 
   6   4   3        4.28       -0.43      5.28 o 
 -13   5   3       71.39       52.54     12.10 o 
 -12   5   3       46.07       48.45     11.21 o 
 -11   5   3       75.43       66.66     12.69 o 
 -10   5   3      143.39      162.68     18.42 o 
  -9   5   3     1029.36      955.23     41.78 o 
  -8   5   3      225.37      216.43     33.57 o 
  -7   5   3      174.71      168.03      6.21 o 
  -6   5   3      789.31      862.42     14.71 o 
  -5   5   3      528.24      562.44     11.98 o 
  -4   5   3     1141.92     1167.67     17.01 o 
  -3   5   3      356.74      337.97      8.14 o 
  -2   5   3      196.98      197.22      8.24 o 
  -1   5   3      154.90      136.50      6.98 o 
   0   5   3      144.36      146.36      6.76 o 
   1   5   3      247.07      222.87     20.20 o 
   2   5   3      127.53      167.69     18.61 o 
   3   5   3      306.87      167.93    133.40 o 
   4   5   3        1.17       -1.24      2.44 o 
   5   5   3       66.58       46.61     11.89 o 
 -13   6   3       15.98        8.81      5.13 o 
 -12   6   3       16.05       17.54      6.87 o 
 -11   6   3      305.16      312.00     27.02 o 
 -10   6   3      331.10      334.33     26.54 o 
  -9   6   3      402.67      425.36     28.22 o 
  -8   6   3        9.49        7.27      1.59 o 
  -7   6   3       47.32       49.96      4.23 o 
  -6   6   3       92.45      136.49      6.46 o 
  -5   6   3      167.15      188.20      7.44 o 
  -4   6   3      928.92      953.55     16.57 o 
  -3   6   3     1170.99     1233.59     18.81 o 
  -2   6   3       22.34       20.89      2.63 o 
  -1   6   3        7.68       14.47      2.56 o 
   0   6   3        6.50       27.65      4.28 o 
   1   6   3      525.42      484.03     68.30 o 
   2   6   3       12.72       13.84      5.27 o 
   3   6   3      133.01      194.46     22.30 o 
   4   6   3        2.78        0.60      3.21 o 
   5   6   3       18.82        4.76      5.51 o 
 -13   7   3       24.52       17.52      7.57 o 
 -12   7   3        0.26        1.57      2.87 o 
 -11   7   3       22.53       22.43      7.31 o 
 -10   7   3       11.47       21.37      6.99 o 
  -9   7   3       83.87       82.94     12.79 o 
  -8   7   3        0.29        2.36      1.18 o 
  -7   7   3       12.30       13.20      2.26 o 
  -6   7   3       87.13      100.26      6.37 o 
  -5   7   3        1.23       -0.17      0.96 o 
  -4   7   3       77.38       76.33      5.08 o 
  -3   7   3      312.42      298.82     10.33 o 
  -2   7   3        7.28        4.67      1.82 o 
  -1   7   3        6.47        1.23      4.29 o 
   0   7   3      268.23      251.80     29.36 o 
   1   7   3      143.08      113.54     14.29 o 
   2   7   3        0.04       -2.51      2.86 o 
   3   7   3      279.22      315.88     29.93 o 
   4   7   3       33.73       31.65     10.26 o 
 -13   8   3       30.23       25.45      8.80 o 
 -12   8   3       89.72      108.23     17.17 o 
 -11   8   3        9.28        9.25      5.38 o 
 -10   8   3       62.99       59.61     11.72 o 
  -9   8   3        8.21        1.51      3.01 o 
  -8   8   3       11.48       10.63      2.22 o 
  -7   8   3       21.80       17.42      2.58 o 
  -6   8   3        0.07       -1.11      0.98 o 
  -5   8   3      332.72      290.17      9.38 o 
  -4   8   3      721.10      653.37     25.09 o 
  -3   8   3       40.22       35.68      5.09 o 
  -2   8   3        5.35        4.23      1.80 o 
  -1   8   3       36.37       30.51      4.98 o 
   0   8   3       42.29       36.52      5.48 o 
   1   8   3      255.56      271.52     25.91 o 
   2   8   3        1.53        1.81      3.81 o 
   3   8   3       44.43       61.83     14.05 o 
 -13   9   3       13.39       24.09      8.81 o 
 -12   9   3        0.73        1.34      3.55 o 
 -11   9   3       14.38       17.93      7.27 o 
 -10   9   3       13.01       13.48      5.45 o 
  -9   9   3      213.04      179.10     20.99 o 
  -8   9   3        3.29        3.56      1.98 o 
  -7   9   3       30.16       26.76      3.97 o 
  -6   9   3      503.56      534.26     21.04 o 
  -5   9   3       87.09       96.71     12.42 o 
  -4   9   3      115.66      124.37     14.34 o 
  -3   9   3        6.93       59.80     10.74 o 
  -2   9   3       14.01       10.63      4.30 o 
  -1   9   3        6.82       16.72      6.40 o 
   0   9   3      112.17      124.87     17.76 o 
   1   9   3       78.94       99.73     16.62 o 
   2   9   3        4.00        5.65      4.63 o 
 -13  10   3        7.28        3.90      4.02 o 
 -12  10   3        0.46       -1.45      2.74 o 
 -11  10   3       21.88       23.96      8.36 o 
 -10  10   3       14.40       14.56      6.17 o 
  -9  10   3        6.30        6.88      4.25 o 
  -8  10   3        0.42        1.90      2.75 o 
  -7  10   3      231.81      225.17     20.16 o 
  -6  10   3      147.47      178.48     18.43 o 
  -5  10   3      240.95      256.50     21.30 o 
  -4  10   3        3.69        1.21      1.79 o 
  -3  10   3       50.72       57.90     10.59 o 
  -2  10   3        0.36        4.28      3.55 o 
  -1  10   3        4.79       10.23      5.84 o 
   0  10   3       88.07       69.93     13.91 o 
   1  10   3       15.92       14.79      6.81 o 
 -12  11   3        0.09       -8.83      5.88 o 
 -11  11   3        2.44       -3.08      3.45 o 
 -10  11   3        0.20        5.91      4.31 o 
  -9  11   3       34.91       40.79     10.38 o 
  -8  11   3        6.78        2.92      7.00 o 
  -7  11   3       48.04       52.51      7.41 o 
  -6  11   3       71.44       77.71     12.19 o 
  -5  11   3       55.25       54.60     10.32 o 
  -4  11   3        0.00       -7.33      4.89 o 
  -3  11   3       66.10       69.38     12.66 o 
  -2  11   3        2.88       10.19      5.43 o 
  -1  11   3        3.73        8.19      5.56 o 
 -11  12   3        2.08        5.33      4.35 o 
 -10  12   3        7.08        5.97      3.59 o 
  -9  12   3       45.49       71.60     14.01 o 
  -8  12   3       21.83       16.57      4.35 o 
  -7  12   3       13.09       14.86      5.35 o 
  -6  12   3        2.27        4.34      3.42 o 
  -5  12   3       82.74       76.22     12.76 o 
  -4  12   3       36.64       26.29      8.19 o 
  -3  12   3       15.73       17.46      6.87 o 
  -2  12   3       63.83       71.75     14.09 o 
 -10  13   3       67.78       89.22     16.82 o 
  -8  13   3        5.56       18.50      6.40 o 
  -7  13   3        6.80        3.24      1.90 o 
  -6  13   3        0.37       -6.64      4.43 o 
  -5  13   3      135.65      118.20     16.94 o 
   5 -14   4        3.91       17.56      8.40 o 
   6 -14   4       34.58       25.31      9.80 o 
   2 -13   4        1.00       -5.90      5.13 o 
   3 -13   4      147.73      176.21     25.55 o 
   4 -13   4        2.13        6.91      6.26 o 
   5 -13   4        5.77        2.37      4.25 o 
   6 -13   4       17.08        7.73      4.32 o 
   7 -13   4        0.00       11.32      6.45 o 
   8 -13   4       16.71       13.42      6.77 o 
   9 -13   4        8.02       10.18      5.22 o 
   0 -12   4      139.70      168.68     25.46 o 
   1 -12   4       20.66       18.38      8.49 o 
   2 -12   4        7.10        1.62      4.08 o 
   3 -12   4        6.45       -2.05      3.82 o 
   4 -12   4       42.78       49.53     13.04 o 
   5 -12   4       32.50       25.03      9.23 o 
   6 -12   4        1.95        3.48      4.21 o 
   7 -12   4       28.70       34.71     10.69 o 
   8 -12   4       52.08       60.48     13.26 o 
   9 -12   4        1.48        6.30      4.59 o 
  -2 -11   4        5.43       -1.11      6.03 o 
  -1 -11   4       20.03       11.97      3.63 o 
   0 -11   4       36.64       44.33      6.72 o 
   1 -11   4       36.80       29.57     10.03 o 
   2 -11   4       53.65       53.26     13.17 o 
   3 -11   4      149.68      123.25     19.19 o 
   4 -11   4       31.84       33.73      9.97 o 
   5 -11   4        7.39        2.74      2.65 o 
   6 -11   4       66.12       77.03     14.39 o 
   7 -11   4       65.28       83.14     15.01 o 
   8 -11   4       24.09       29.98      8.80 o 
   9 -11   4        1.72        5.39      4.14 o 
  10 -11   4        6.77       17.73      7.50 o 
  -4 -10   4        1.53       -1.28      2.64 o 
  -3 -10   4       20.29       20.72      5.54 o 
  -2 -10   4      179.22      182.77     14.93 o 
  -1 -10   4        1.28       -1.98      2.17 o 
   0 -10   4       53.30       61.01      7.47 o 
   1 -10   4        9.19        7.94      2.49 o 
   2 -10   4       14.69       15.44     11.73 o 
   3 -10   4       23.35       17.72      7.38 o 
   4 -10   4      852.45      926.18     49.19 o 
   5 -10   4        0.01       -0.35      2.40 o 
   6 -10   4      111.24      126.71     17.67 o 
   7 -10   4       35.21       27.31      7.75 o 
   8 -10   4        1.00        4.23      2.85 o 
   9 -10   4       12.68       15.31      4.40 o 
  10 -10   4        7.56        1.79      1.79 o 
  11 -10   4       54.00       56.23     13.34 o 
  -5  -9   4        3.38        8.73      3.98 o 
  -4  -9   4        0.52        1.02      5.65 o 
  -3  -9   4      270.71      306.23     19.52 o 
  -2  -9   4      164.10      168.68     13.58 o 
  -1  -9   4       17.79        9.70      2.89 o 
   0  -9   4       97.13       83.27      7.97 o 
   1  -9   4       24.25       25.92      3.97 o 
   2  -9   4        5.69        5.37      1.39 o 
   3  -9   4        5.88       19.51      6.78 o 
   4  -9   4      853.01      884.07     45.07 o 
   5  -9   4       89.80       89.07     14.14 o 
   6  -9   4      204.65      197.04     20.78 o 
   7  -9   4       45.93       39.49      6.54 o 
   8  -9   4       98.66      113.00     11.08 o 
   9  -9   4       28.35       34.27      6.24 o 
  10  -9   4        0.08       10.07      3.46 o 
  11  -9   4       82.47       97.57     16.51 o 
  -6  -8   4       93.04       94.66     12.11 o 
  -5  -8   4      107.18      113.02     12.61 o 
  -4  -8   4      117.13      132.43     12.87 o 
  -3  -8   4       31.13       26.20      5.34 o 
  -2  -8   4       17.19       25.04      5.10 o 
  -1  -8   4       52.01       49.16     12.40 o 
   0  -8   4       37.43       49.24      5.67 o 
   1  -8   4       50.96       45.45      4.53 o 
   2  -8   4       53.52       57.50     11.57 o 
   3  -8   4       10.28       11.41      5.05 o 
   4  -8   4      701.16      668.23     36.34 o 
   5  -8   4      124.78      114.75     14.98 o 
   6  -8   4       27.71       25.06      4.97 o 
   7  -8   4       12.82       10.56      1.56 o 
   8  -8   4       59.91       65.36      5.74 o 
   9  -8   4        2.32        4.95      1.44 o 
  10  -8   4        4.12       -0.32      1.33 o 
  11  -8   4        3.08        5.73      4.36 o 
  -7  -7   4        1.45       -1.91      3.10 o 
  -6  -7   4       33.91       40.85      9.82 o 
  -5  -7   4        3.16        2.87      2.44 o 
  -4  -7   4       68.29       75.24      9.23 o 
  -3  -7   4       26.69       21.61      4.86 o 
  -2  -7   4        5.23        6.55      5.72 o 
  -1  -7   4        7.94        6.31      2.50 o 
   0  -7   4        1.27       -0.36      1.36 o 
   1  -7   4       35.21       43.71      5.26 o 
   2  -7   4      446.33      425.80     15.19 o 
   3  -7   4      107.34      105.74      7.47 o 
   4  -7   4        1.97        3.17      1.92 o 
   5  -7   4       13.41       13.18      3.43 o 
   6  -7   4        1.07        2.81      1.09 o 
   7  -7   4        0.84       -0.79      1.18 o 
   8  -7   4       22.15       33.75      4.35 o 
   9  -7   4        0.54       -0.44      1.55 o 
  10  -7   4        9.74       16.35      3.34 o 
  11  -7   4       37.51       39.44     10.14 o 
  -8  -6   4       58.63       58.98      9.53 o 
  -7  -6   4        9.83        7.94      5.38 o 
  -6  -6   4        9.79       17.32      7.38 o 
  -5  -6   4       19.76        9.53      4.97 o 
  -4  -6   4       24.19       33.03      9.13 o 
  -3  -6   4       65.74       64.96     11.75 o 
  -2  -6   4      940.29      866.83     41.43 o 
  -1  -6   4       42.74       36.21      7.92 o 
   0  -6   4      211.56      220.10      9.57 o 
   1  -6   4      447.61      435.50     12.79 o 
   2  -6   4       37.60       56.30      6.64 o 
   3  -6   4      328.58      353.38     15.08 o 
   4  -6   4      164.28      178.86     15.50 o 
   5  -6   4       64.25       59.79      4.28 o 
   6  -6   4       46.62       43.44      3.78 o 
   7  -6   4      101.69      102.69      7.07 o 
   8  -6   4       28.21       32.45      4.23 o 
   9  -6   4      270.78      304.72     13.68 o 
  10  -6   4        0.06       -0.41      2.09 o 
  11  -6   4      101.59       95.98     10.83 o 
  -9  -5   4       59.29       74.01     15.17 o 
  -8  -5   4        6.27       10.62      5.59 o 
  -7  -5   4       60.33       71.59      9.39 o 
  -6  -5   4       93.11       86.92     13.65 o 
  -5  -5   4       84.90       80.02     12.77 o 
  -4  -5   4       38.57       43.20      9.25 o 
  -3  -5   4      843.10      830.47     27.02 o 
  -2  -5   4       84.93      103.48      9.22 o 
  -1  -5   4      825.88      901.09     35.64 o 
   0  -5   4      141.40      160.50     14.45 o 
   1  -5   4      633.12      699.85     20.33 o 
   2  -5   4       33.17       37.51      4.59 o 
   3  -5   4       23.83       16.42      3.37 o 
   4  -5   4        4.19        7.01      1.57 o 
   5  -5   4        9.98       11.91      3.41 o 
   6  -5   4       27.13       19.93      3.56 o 
   7  -5   4      389.33      422.74     14.35 o 
   8  -5   4       75.40       97.31      7.39 o 
   9  -5   4       42.37       39.80      5.03 o 
  10  -5   4       81.14       85.71      9.73 o 
  11  -5   4        0.11       -1.13      2.63 o 
  -9  -4   4        2.17        5.00      3.56 o 
  -8  -4   4      187.66      190.31     21.94 o 
  -7  -4   4        1.56       -0.07      1.41 o 
  -6  -4   4        0.05        0.75      1.82 o 
  -5  -4   4       39.78       36.40      5.67 o 
  -4  -4   4      433.70      381.63     26.83 o 
  -3  -4   4      140.39      128.73      9.71 o 
  -2  -4   4       19.05       17.35      3.49 o 
  -1  -4   4      817.23      919.39     32.42 o 
   0  -4   4       42.52       48.24      3.61 o 
   1  -4   4       68.99       79.26      6.23 o 
   2  -4   4       18.88       11.08      5.22 o 
   3  -4   4      589.33      589.61     11.85 o 
   4  -4   4      951.76     1030.95     28.76 o 
   5  -4   4       44.36       54.37      5.33 o 
   6  -4   4        5.51        9.19      2.77 o 
   7  -4   4       98.48       84.65      6.46 o 
   8  -4   4       89.74       98.64      9.24 o 
   9  -4   4        5.30        6.28      4.15 o 
  10  -4   4        8.73        8.96      3.36 o 
 -10  -3   4       21.96       25.19      8.80 o 
  -9  -3   4       25.54       31.00      8.85 o 
  -8  -3   4       29.98       27.05      7.97 o 
  -7  -3   4      108.68       88.22      7.27 o 
  -6  -3   4        0.55        0.97      1.31 o 
  -5  -3   4        1.98       -0.31      1.38 o 
  -4  -3   4      242.04      262.02     14.01 o 
  -3  -3   4      281.17      288.54     12.92 o 
  -2  -3   4      651.97      725.49     19.56 o 
  -1  -3   4      615.73      629.81     14.45 o 
   0  -3   4       13.19       11.55      1.75 o 
   1  -3   4       22.30       16.72      1.48 o 
   2  -3   4      619.73      664.88     13.57 o 
   3  -3   4      604.62      642.54     12.54 o 
   4  -3   4      729.72      746.19     14.82 o 
   5  -3   4       96.28       94.98      7.21 o 
   6  -3   4        0.10       -2.18      1.69 o 
   7  -3   4        8.77       11.48      4.28 o 
   8  -3   4        3.17        3.15      1.56 o 
   9  -3   4       85.95       88.20      9.42 o 
  10  -3   4       22.44       24.64      8.67 o 
 -11  -2   4        1.32        1.99      3.12 o 
 -10  -2   4        4.39        0.47      1.93 o 
  -9  -2   4       58.74       55.95     12.09 o 
  -8  -2   4       87.77       73.15      8.00 o 
  -7  -2   4        4.67        3.40      1.52 o 
  -6  -2   4      268.67      274.41     10.99 o 
  -5  -2   4      348.07      335.80     13.62 o 
  -4  -2   4      285.42      267.53     14.19 o 
  -3  -2   4      907.62      907.12     26.10 o 
  -2  -2   4       14.80       18.63      2.83 o 
  -1  -2   4       47.17       42.95      4.60 o 
   0  -2   4      588.84      572.04     11.02 o 
   1  -2   4      322.01      325.09      7.41 o 
   2  -2   4     2409.91     2534.15     27.62 o 
   3  -2   4       23.84       26.90      2.49 o 
   4  -2   4       92.12       93.87      5.85 o 
   5  -2   4        3.23        3.82      1.14 o 
   6  -2   4        0.32       -0.65      0.76 o 
   7  -2   4       10.21        7.84      2.45 o 
   8  -2   4        0.00       -0.72      2.85 o 
   9  -2   4        6.86       15.37      6.94 o 
  10  -2   4       63.17       52.34     12.75 o 
 -11  -1   4       15.38       21.91      8.01 o 
 -10  -1   4      113.72      117.27     17.18 o 
  -9  -1   4        1.22       -0.32      2.04 o 
  -8  -1   4        1.33        1.89      1.75 o 
  -7  -1   4        6.42        5.06      1.53 o 
  -6  -1   4       67.40       64.25      4.72 o 
  -5  -1   4      813.06      865.81     18.79 o 
  -4  -1   4     1077.97     1115.19     20.26 o 
  -3  -1   4       79.40       77.50      5.14 o 
  -2  -1   4       46.03       36.44      3.55 o 
  -1  -1   4      388.32      393.04     10.35 o 
   0  -1   4     1110.34     1094.17     17.36 o 
   1  -1   4      959.36      929.81     12.66 o 
   2  -1   4      268.62      257.27      8.77 o 
   3  -1   4      300.49      303.29      9.23 o 
   4  -1   4        0.01        0.04      0.66 o 
   5  -1   4       78.99       80.54      5.20 o 
   6  -1   4       17.66        3.86      7.73 o 
   7  -1   4      106.21      108.10     16.01 o 
   8  -1   4      110.06      112.94     10.09 o 
   9  -1   4      144.21      135.63     20.67 o 
 -12   0   4       26.55       36.06     10.75 o 
 -11   0   4        0.12        4.54      3.92 o 
 -10   0   4        0.36       -7.22      4.81 o 
  -9   0   4      208.80      191.63     13.46 o 
  -8   0   4        4.37        0.97      1.41 o 
  -7   0   4        6.93        7.49      2.18 o 
  -6   0   4       55.50       49.07      3.87 o 
  -5   0   4      255.01      263.03     12.65 o 
  -4   0   4      853.76      901.24     22.92 o 
  -3   0   4        0.50        0.30      0.70 o 
  -2   0   4      437.98      428.47      9.51 o 
  -1   0   4     3881.43     3859.96     35.12 o 
   0   0   4     1001.42     1008.62     19.03 o 
   1   0   4      355.22      349.79     12.41 o 
   2   0   4       40.57       44.93      2.23 o 
   3   0   4      107.05       94.96     11.85 o 
   4   0   4       59.12       70.32      5.47 o 
   5   0   4        6.48       10.42      2.94 o 
   6   0   4        2.83        1.26      0.99 o 
   7   0   4       14.73       11.23      6.26 o 
   8   0   4       31.96       42.49     11.91 o 
   9   0   4        1.31       -3.45      4.19 o 
 -12   1   4       27.37       26.69      8.78 o 
 -11   1   4      339.10      337.01     29.23 o 
 -10   1   4        0.04        1.97      2.83 o 
  -9   1   4        5.84        4.00      1.23 o 
  -8   1   4       13.90       14.58      2.07 o 
  -7   1   4        5.90        5.34      1.46 o 
  -6   1   4      267.92      278.50     10.64 o 
  -5   1   4       11.95       20.99      3.72 o 
  -4   1   4      139.73      147.57      5.71 o 
  -3   1   4       67.29       77.03      4.28 o 
  -2   1   4      586.35      587.75     12.97 o 
  -1   1   4      109.53      109.34      6.13 o 
   0   1   4      636.15      652.76     17.07 o 
   1   1   4      166.91      170.53      9.67 o 
   2   1   4       15.07        9.25      3.72 o 
   3   1   4      164.57      168.10      7.01 o 
   4   1   4       49.39       47.51      4.51 o 
   5   1   4        3.56        2.07      1.52 o 
   6   1   4       21.78        2.83     15.72 o 
   7   1   4        2.25       -0.37      3.54 o 
   8   1   4       56.49       60.46     14.13 o 
 -13   2   4       30.08       21.55      8.44 o 
 -12   2   4       26.84       28.09      8.93 o 
 -11   2   4       85.36      111.21     16.63 o 
 -10   2   4      193.08      201.81     20.93 o 
  -9   2   4        1.38       -0.86      2.49 o 
  -8   2   4        0.22       -1.70      1.42 o 
  -7   2   4      101.77      120.22     13.47 o 
  -6   2   4      388.22      348.18     35.95 o 
  -5   2   4       26.14       27.25      3.80 o 
  -4   2   4     1156.27     1169.96     18.33 o 
  -3   2   4        5.19        2.86      1.01 o 
  -2   2   4       70.07       65.30      3.36 o 
  -1   2   4      420.78      357.07      6.03 o 
   0   2   4      258.07      253.19     16.45 o 
   1   2   4       68.83       67.56      9.26 o 
   2   2   4      229.52      232.73     11.83 o 
   3   2   4      272.25      258.44      9.26 o 
   4   2   4       70.17       64.94      8.09 o 
   5   2   4       55.20       63.72      6.10 o 
   6   2   4        2.12       -9.35      6.23 o 
   7   2   4        0.07       -8.92      5.95 o 
 -13   3   4       23.67       23.25      8.57 o 
 -12   3   4      197.91      228.77     24.75 o 
 -11   3   4       15.76       23.86      7.37 o 
 -10   3   4        5.00        3.21      3.20 o 
  -9   3   4       21.79       23.82      6.93 o 
  -8   3   4        0.17       -1.34      2.08 o 
  -7   3   4      407.25      463.15     18.27 o 
  -6   3   4       81.47       90.10      4.22 o 
  -5   3   4       63.16       66.60      5.76 o 
  -4   3   4      185.95      144.42      6.46 o 
  -3   3   4      466.06      451.72     10.33 o 
  -2   3   4      137.17      149.89      7.17 o 
  -1   3   4      187.04      183.28      6.69 o 
   0   3   4      533.60      520.24     26.72 o 
   1   3   4        8.48        7.37      0.96 o 
   2   3   4      295.07      310.12      7.27 o 
   3   3   4      188.95      187.70     10.88 o 
   4   3   4     1159.78     1259.57     25.51 o 
   5   3   4       70.55       69.07     13.83 o 
   6   3   4        7.92       12.87      6.74 o 
 -13   4   4        6.94        6.19      4.66 o 
 -12   4   4       15.76       22.34      8.08 o 
 -11   4   4       63.81       43.56     10.22 o 
 -10   4   4      165.16      160.95     18.28 o 
  -9   4   4        0.00        1.31      1.65 o 
  -8   4   4      266.54      281.74     29.41 o 
  -7   4   4       51.59       66.20      5.64 o 
  -6   4   4      179.89      200.65      7.50 o 
  -5   4   4        2.43        2.33      0.83 o 
  -4   4   4       13.70       23.35      2.19 o 
  -3   4   4      869.06      872.07     13.62 o 
  -2   4   4      104.71      124.31      5.64 o 
  -1   4   4       24.06       24.74      2.70 o 
   0   4   4      434.05      431.89     10.89 o 
   1   4   4        4.20        2.48      1.08 o 
   2   4   4       29.49       32.50      3.20 o 
   3   4   4      103.07       97.23      9.26 o 
   4   4   4      837.59      944.53     76.43 o 
   5   4   4      123.12      127.97     19.46 o 
   6   4   4       83.82       78.10     16.26 o 
 -13   5   4        2.30       -7.91      5.28 o 
 -12   5   4       30.74       39.28     10.43 o 
 -11   5   4      107.98      100.37     15.45 o 
 -10   5   4       45.78       36.35      8.73 o 
  -9   5   4        0.05       -1.14      3.98 o 
  -8   5   4       28.57       43.95      5.94 o 
  -7   5   4       78.81       75.10      4.42 o 
  -6   5   4      267.84      279.58      9.51 o 
  -5   5   4      133.55      135.63      6.08 o 
  -4   5   4      125.45      124.93      5.73 o 
  -3   5   4      811.75      858.62     14.62 o 
  -2   5   4      392.88      396.08     10.59 o 
  -1   5   4       94.24      111.76      5.72 o 
   0   5   4        0.05        1.03      1.01 o 
   1   5   4        5.12        3.72      2.12 o 
   2   5   4       37.58       28.17      2.95 o 
   3   5   4        1.26        0.66      2.34 o 
   4   5   4       80.20      111.34     17.84 o 
   5   5   4       38.67       46.65     12.16 o 
 -13   6   4        0.61        4.38      3.97 o 
 -12   6   4       39.94       39.80     10.36 o 
 -11   6   4        8.56       14.26      6.13 o 
 -10   6   4       24.82       29.82      8.04 o 
  -9   6   4      110.24      111.18     14.71 o 
  -8   6   4      272.09      231.72     12.15 o 
  -7   6   4       47.55       48.08      3.87 o 
  -6   6   4       31.75       30.91      2.84 o 
  -5   6   4       26.66       31.08      3.11 o 
  -4   6   4      140.08      128.54      5.63 o 
  -3   6   4        2.15        4.08      1.27 o 
  -2   6   4        1.72        2.63      1.39 o 
  -1   6   4       23.70       23.97      4.58 o 
   0   6   4        1.68        0.66      1.18 o 
   1   6   4       14.00       13.27      3.00 o 
   2   6   4        8.61        3.75      1.53 o 
   3   6   4        0.22        2.46      3.88 o 
   4   6   4       38.03       21.99      8.82 o 
 -13   7   4        0.62        3.10      3.89 o 
 -12   7   4      197.82      208.85     23.54 o 
 -11   7   4       36.85       36.82      9.41 o 
 -10   7   4      450.69      425.70     30.31 o 
  -9   7   4      298.16      285.17     15.70 o 
  -8   7   4       32.27       24.80      3.86 o 
  -7   7   4        2.21        3.32      1.36 o 
  -6   7   4       37.35       38.14      3.34 o 
  -5   7   4      410.18      413.59     10.87 o 
  -4   7   4      394.38      394.87     10.56 o 
  -3   7   4      925.60      911.28     28.80 o 
  -2   7   4      367.72      339.22     36.65 o 
  -1   7   4        6.40        7.03      3.79 o 
   0   7   4        3.32        1.32      2.94 o 
   1   7   4       11.11       11.58      5.77 o 
   2   7   4       69.82       66.51     13.86 o 
   3   7   4       62.07       59.34     13.47 o 
 -13   8   4       60.66       77.80     15.46 o 
 -12   8   4        9.37        5.75      4.47 o 
 -11   8   4       10.88       13.92      5.97 o 
 -10   8   4      112.12      120.90     16.57 o 
  -9   8   4        3.34        3.92      1.80 o 
  -8   8   4      295.67      289.87     15.96 o 
  -7   8   4        8.56       12.22      2.63 o 
  -6   8   4       52.22       56.81      6.85 o 
  -5   8   4        0.30        1.79      0.82 o 
  -4   8   4       62.29       69.17     15.54 o 
  -3   8   4        7.46        5.91      2.41 o 
  -2   8   4       12.70        9.50      2.66 o 
  -1   8   4       48.92       58.92     11.37 o 
   0   8   4        6.88       15.55      7.00 o 
   1   8   4      106.93      100.80     16.74 o 
   2   8   4       94.32      110.43     18.36 o 
 -13   9   4       39.11       52.96     12.61 o 
 -12   9   4      205.63      193.68     23.42 o 
 -11   9   4      126.36      109.98     16.86 o 
 -10   9   4        1.29        0.02      2.01 o 
  -9   9   4       31.05       25.32      4.68 o 
  -8   9   4       91.64       90.59      7.45 o 
  -7   9   4       35.03       33.12      5.96 o 
  -6   9   4       62.64       74.22      8.05 o 
  -5   9   4       51.04       55.60     10.22 o 
  -4   9   4      246.15      234.26     21.06 o 
  -3   9   4      230.01      247.45     22.48 o 
  -2   9   4        8.06       11.92      4.66 o 
  -1   9   4        9.48       19.95      7.37 o 
   0   9   4       55.88       46.98     11.52 o 
   1   9   4        1.28       -0.37      2.89 o 
 -13  10   4       30.38       39.29     11.18 o 
 -12  10   4        6.84        7.89      5.22 o 
 -11  10   4        2.71        1.37      3.55 o 
 -10  10   4        6.04        0.50      2.77 o 
  -9  10   4        0.31        0.78      2.98 o 
  -8  10   4      170.41      203.61     14.72 o 
  -7  10   4       16.05       11.88      6.21 o 
  -6  10   4        6.92        6.91      5.33 o 
  -5  10   4      335.07      340.99     26.00 o 
  -4  10   4        1.18       -3.94      3.36 o 
  -3  10   4       24.20       20.71      7.20 o 
  -2  10   4       32.15       25.41      8.45 o 
  -1  10   4       28.77       19.76      8.08 o 
   0  10   4        5.02        6.05      4.90 o 
 -12  11   4        2.77        3.02      3.40 o 
 -11  11   4        0.07       -2.47      3.54 o 
 -10  11   4        3.74       -0.29      2.07 o 
  -9  11   4        0.31        9.65      5.30 o 
  -8  11   4        2.45        2.31      2.17 o 
  -7  11   4        7.85        7.14      7.83 o 
  -6  11   4       68.03       62.21     11.69 o 
  -5  11   4        7.13        3.89      2.97 o 
  -4  11   4       19.32       10.98      5.19 o 
  -3  11   4       32.85       48.16     11.26 o 
  -2  11   4       25.11       28.27      8.99 o 
 -11  12   4        3.01        8.17      5.13 o 
 -10  12   4        0.17       -6.51      4.75 o 
  -9  12   4        6.99        8.04      5.16 o 
  -8  12   4       52.08       71.88     13.11 o 
  -7  12   4        0.73        0.51      2.55 o 
  -6  12   4       10.05       11.85      5.41 o 
  -5  12   4      119.41      137.87     18.35 o 
  -4  12   4        0.18       10.75      5.51 o 
  -3  12   4        0.00       -4.32      3.95 o 
 -10  13   4       24.95       44.97     11.66 o 
  -9  13   4        2.23        8.61      4.54 o 
  -8  13   4       11.17       14.88      6.66 o 
  -7  13   4       12.72       12.09      6.12 o 
  -6  13   4        0.23        3.16      3.43 o 
   2 -13   5        5.80        5.87      5.24 o 
   3 -13   5        2.51       -1.99      4.09 o 
   4 -13   5        6.70        5.60      5.34 o 
   5 -13   5        4.32       14.09      7.25 o 
   6 -13   5       26.85       17.88      7.44 o 
   7 -13   5       43.51       71.13     15.79 o 
   8 -13   5        0.73        0.80      2.93 o 
   0 -12   5       17.02       13.74      7.00 o 
   1 -12   5       11.26        0.40      2.78 o 
   2 -12   5        1.93        4.33      4.72 o 
   3 -12   5        0.05        4.89      4.56 o 
   4 -12   5       68.65       72.67     15.65 o 
   5 -12   5        2.66        3.04      3.66 o 
   6 -12   5        5.62       17.95      7.80 o 
   7 -12   5        0.72        3.23      3.80 o 
   8 -12   5       11.88       12.73      6.40 o 
   9 -12   5        0.96       -7.93      5.37 o 
  -2 -11   5        0.18        9.87      6.28 o 
  -1 -11   5       11.74       10.63      5.55 o 
   0 -11   5       96.11       83.56     17.24 o 
   1 -11   5        0.22        2.69      5.56 o 
   2 -11   5        3.04        2.89      4.06 o 
   3 -11   5        7.92        4.88      4.57 o 
   4 -11   5      116.50      117.67     19.03 o 
   5 -11   5        0.70       -1.41      4.27 o 
   6 -11   5       97.65       88.52     16.07 o 
   7 -11   5        6.60        8.85      5.30 o 
   8 -11   5        2.60        0.69      3.82 o 
   9 -11   5       46.53       46.52     11.62 o 
  -4 -10   5        0.39        0.22      2.48 o 
  -3 -10   5       26.11       23.82      5.81 o 
  -2 -10   5        3.54       -1.84      2.26 o 
  -1 -10   5       13.66       15.74      4.10 o 
   0 -10   5        7.90        8.61      2.80 o 
   1 -10   5      158.67      168.91      9.38 o 
   2 -10   5      362.21      345.59     31.74 o 
   3 -10   5      136.94      125.39     18.83 o 
   4 -10   5      154.78      158.24     20.81 o 
   5 -10   5      175.81      150.61     20.13 o 
   6 -10   5       36.05       24.32      7.76 o 
   7 -10   5       60.67       68.34     13.25 o 
   8 -10   5        0.11        6.16      4.23 o 
   9 -10   5       28.37       23.31      7.60 o 
  10 -10   5        0.04        4.11      4.05 o 
  -5  -9   5        5.14        5.34      3.20 o 
  -4  -9   5        0.51        3.01      2.45 o 
  -3  -9   5        2.19        3.14      2.48 o 
  -2  -9   5      172.62      166.91     13.16 o 
  -1  -9   5      257.25      275.27     15.36 o 
   0  -9   5        5.32        5.54      2.09 o 
   1  -9   5      115.09      118.29      6.88 o 
   2  -9   5        0.27       -3.70      3.72 o 
   3  -9   5        0.76       -1.71      2.56 o 
   4  -9   5      103.01      102.58     15.90 o 
   5  -9   5      628.16      644.44     39.07 o 
   6  -9   5       41.04       34.64      9.39 o 
   7  -9   5       61.09       58.40     11.53 o 
   8  -9   5        0.90        1.49      2.49 o 
   9  -9   5       17.99       25.16      5.59 o 
  10  -9   5        1.64        4.50      3.87 o 
  -6  -8   5       70.40       72.97     10.46 o 
  -5  -8   5      121.75      141.34     13.79 o 
  -4  -8   5       72.44       70.24     11.90 o 
  -3  -8   5       51.71       55.16      7.80 o 
  -2  -8   5      409.11      428.58     21.98 o 
  -1  -8   5       53.28       44.35      5.95 o 
   0  -8   5        4.35        2.65      1.53 o 
   1  -8   5      161.05      165.93      4.99 o 
   2  -8   5        0.58       -2.17      2.45 o 
   3  -8   5       54.41       56.30     10.96 o 
   4  -8   5       87.02       88.98     14.08 o 
   5  -8   5      406.76      354.49     27.38 o 
   6  -8   5       13.42       10.08      4.45 o 
   7  -8   5       81.14       77.07      5.42 o 
   8  -8   5        9.47       11.41      3.88 o 
   9  -8   5       34.42       35.71      6.25 o 
  10  -8   5        1.07       -1.83      2.57 o 
  -7  -7   5       12.52       13.21      4.13 o 
  -6  -7   5       41.52       39.97     10.70 o 
  -5  -7   5      117.17      114.64     17.78 o 
  -4  -7   5        2.99       -2.85      4.38 o 
  -3  -7   5      209.90      206.69     22.72 o 
  -2  -7   5       18.56       21.38      6.92 o 
  -1  -7   5       25.98       20.03      6.94 o 
   0  -7   5      109.21      108.25      7.07 o 
   1  -7   5      117.25      114.77     15.17 o 
   2  -7   5      287.08      271.42     22.95 o 
   3  -7   5       20.52       13.45      5.68 o 
   4  -7   5      292.13      261.00     22.22 o 
   5  -7   5      112.48      104.17     13.04 o 
   6  -7   5       66.09       70.76      5.03 o 
   7  -7   5        3.60        3.02      4.31 o 
   8  -7   5       89.53       88.86      7.02 o 
   9  -7   5       22.47       28.74      4.25 o 
  10  -7   5       16.75       19.88      6.61 o 
  -8  -6   5       12.01       12.22      7.17 o 
  -7  -6   5        1.55       -0.69      1.90 o 
  -6  -6   5       23.54       19.96      6.86 o 
  -5  -6   5      193.87      192.88     21.37 o 
  -4  -6   5      206.30      199.44     21.15 o 
  -3  -6   5      208.89      217.10     21.65 o 
  -2  -6   5       16.17       23.19      7.44 o 
  -1  -6   5        1.04       -0.41      1.91 o 
   0  -6   5        0.77        0.22      1.77 o 
   1  -6   5       49.72       60.86      6.65 o 
   2  -6   5       30.34       30.73      3.94 o 
   3  -6   5       35.08       33.14      5.03 o 
   4  -6   5      941.45      940.29     13.36 o 
   5  -6   5      115.94      126.99      6.54 o 
   6  -6   5       23.77       28.40      3.55 o 
   7  -6   5       16.33       17.77      3.82 o 
   8  -6   5      112.60      121.57      9.88 o 
   9  -6   5      103.28      108.96      8.38 o 
  10  -6   5        0.15        1.87      3.73 o 
  -9  -5   5       63.67       66.34     14.38 o 
  -8  -5   5       11.52       17.41      5.00 o 
  -7  -5   5       35.54       47.31      7.78 o 
  -6  -5   5      176.55      170.91     19.43 o 
  -5  -5   5        5.06        2.79      3.36 o 
  -4  -5   5      186.33      178.46     18.79 o 
  -3  -5   5        0.21       -2.13      4.13 o 
  -2  -5   5        3.01        0.79      1.59 o 
  -1  -5   5     1175.19     1310.14     39.12 o 
   0  -5   5       48.77       65.74      4.47 o 
   1  -5   5       32.16       30.67      4.39 o 
   2  -5   5       75.69       86.61     10.09 o 
   3  -5   5      141.40      126.21      5.62 o 
   4  -5   5      472.73      491.86     12.37 o 
   5  -5   5       18.30       10.98      2.13 o 
   6  -5   5        3.95        2.62      1.07 o 
   7  -5   5        0.10        1.41      1.11 o 
   8  -5   5      228.42      230.45     11.66 o 
   9  -5   5       28.83       35.72      4.96 o 
  10  -5   5       82.93       88.21     14.65 o 
 -10  -4   5        9.42       14.93      7.03 o 
  -9  -4   5       59.85       74.28     14.85 o 
  -8  -4   5        2.29       -0.22      1.63 o 
  -7  -4   5       21.77       26.33      5.38 o 
  -6  -4   5      260.49      254.83     15.17 o 
  -5  -4   5      129.70      126.57     17.21 o 
  -4  -4   5      416.63      376.59     24.32 o 
  -3  -4   5       12.43       11.62      3.02 o 
  -2  -4   5       15.90       19.88      4.55 o 
  -1  -4   5        0.54        1.13      1.35 o 
   0  -4   5      674.97      708.66     14.37 o 
   1  -4   5      147.08      152.66      4.64 o 
   2  -4   5       17.68       23.70      2.66 o 
   3  -4   5       11.85       10.66      2.44 o 
   4  -4   5        0.26       -0.65      0.88 o 
   5  -4   5       77.10       72.49      5.45 o 
   6  -4   5       11.06        9.23      2.59 o 
   7  -4   5       34.00       39.17      4.40 o 
   8  -4   5      196.83      208.77     28.15 o 
   9  -4   5        3.22       -0.29      1.55 o 
  10  -4   5        9.38       13.57      6.97 o 
 -10  -3   5       12.94        7.85      5.17 o 
  -9  -3   5      377.21      388.79     32.25 o 
  -8  -3   5       37.61       35.70      6.05 o 
  -7  -3   5       88.60       75.36      7.06 o 
  -6  -3   5        7.21        4.40      1.36 o 
  -5  -3   5      205.00      213.67     12.15 o 
  -4  -3   5        2.36        0.20      1.25 o 
  -3  -3   5        3.00        4.31      1.81 o 
  -2  -3   5      620.83      588.51     13.77 o 
  -1  -3   5      360.16      414.09     12.27 o 
   0  -3   5      606.01      665.78     12.50 o 
   1  -3   5      225.33      222.25      6.44 o 
   2  -3   5       94.87       91.06      5.62 o 
   3  -3   5      266.30      262.57     10.34 o 
   4  -3   5      209.43      214.30      8.16 o 
   5  -3   5      213.00      199.21     10.74 o 
   6  -3   5        3.65        5.86      2.18 o 
   7  -3   5       18.42       21.98      4.21 o 
   8  -3   5        2.85        2.91      1.93 o 
   9  -3   5        5.54        6.65      5.37 o 
 -11  -2   5      112.41      112.37     18.53 o 
 -10  -2   5       16.97       12.99      6.13 o 
  -9  -2   5      123.05      151.20     19.38 o 
  -8  -2   5       15.14       17.19      3.55 o 
  -7  -2   5        0.01       -0.65      1.16 o 
  -6  -2   5       30.62       28.06      3.56 o 
  -5  -2   5       31.04       31.76      4.24 o 
  -4  -2   5       83.62       83.68      7.63 o 
  -3  -2   5      776.15      824.40     16.17 o 
  -2  -2   5      308.91      315.33     11.52 o 
  -1  -2   5     2563.91     2615.26     28.34 o 
   0  -2   5      207.27      214.61      7.92 o 
   1  -2   5        0.61        1.19      0.62 o 
   2  -2   5        2.91        2.97      1.61 o 
   3  -2   5      142.17      156.78      7.84 o 
   4  -2   5      250.73      272.20      8.82 o 
   5  -2   5      311.09      331.19     10.57 o 
   6  -2   5       29.02       21.84      6.42 o 
   7  -2   5        0.14       -0.15      2.85 o 
   8  -2   5       45.42       46.18     10.93 o 
   9  -2   5       19.76       14.45      5.94 o 
 -11  -1   5       14.69       12.04      6.09 o 
 -10  -1   5       59.63       50.05     11.55 o 
  -9  -1   5       55.67       76.21     13.42 o 
  -8  -1   5      260.00      264.08     11.80 o 
  -7  -1   5       60.83       55.25      4.63 o 
  -6  -1   5       35.17       36.33      4.14 o 
  -5  -1   5      235.48      261.63     10.61 o 
  -4  -1   5      300.22      292.04     11.96 o 
  -3  -1   5      435.28      467.37     14.32 o 
  -2  -1   5      259.83      269.89      8.38 o 
  -1  -1   5      231.64      226.21      8.88 o 
   0  -1   5      158.94      160.15      7.65 o 
   1  -1   5      592.88      601.33     11.02 o 
   2  -1   5      519.22      534.13     12.10 o 
   3  -1   5      406.25      433.71      9.23 o 
   4  -1   5        7.82        7.02      1.34 o 
   5  -1   5       96.63       97.16      7.07 o 
   6  -1   5        0.00        0.43      1.04 o 
   7  -1   5       12.51        8.84      4.77 o 
   8  -1   5        4.14        8.81      5.78 o 
 -12   0   5       31.48       50.16     12.47 o 
 -11   0   5       11.11        5.60      4.11 o 
 -10   0   5       11.52       23.69      8.19 o 
  -9   0   5      349.58      314.17     28.47 o 
  -8   0   5        9.83        9.49      1.71 o 
  -7   0   5       14.06       11.02      1.82 o 
  -6   0   5       14.73       19.40      4.02 o 
  -5   0   5        7.48        9.80      2.28 o 
  -4   0   5     2037.62     2094.38     30.20 o 
  -3   0   5      818.71      830.05     15.58 o 
  -2   0   5     2162.74     2190.58     26.94 o 
  -1   0   5       61.21       68.26      5.29 o 
   0   0   5      644.68      574.74      9.56 o 
   1   0   5        1.63        1.35      1.14 o 
   2   0   5       11.45       12.23      3.77 o 
   3   0   5      454.72      432.20     12.36 o 
   4   0   5       61.19       64.47      6.14 o 
   5   0   5        6.37        8.39      2.12 o 
   6   0   5        8.97        8.08      2.37 o 
   7   0   5        0.37       -8.41      5.61 o 
   8   0   5       75.34       79.28     15.75 o 
 -12   1   5       32.35       52.41     12.33 o 
 -11   1   5       68.61       77.30     14.38 o 
 -10   1   5      111.06       78.15     13.55 o 
  -9   1   5       37.58       34.77      8.55 o 
  -8   1   5       92.20       87.02      5.50 o 
  -7   1   5        0.75        0.14      0.90 o 
  -6   1   5       82.75      102.92      7.65 o 
  -5   1   5      123.57      105.43      6.37 o 
  -4   1   5        5.69        3.20      2.50 o 
  -3   1   5      126.97      134.24      6.18 o 
  -2   1   5        0.38       -0.18      0.58 o 
  -1   1   5      109.51      102.09      4.14 o 
   0   1   5      684.98      720.47     19.87 o 
   1   1   5      113.42      118.18      8.75 o 
   2   1   5       61.70       57.84      9.21 o 
   3   1   5       17.83       23.90      6.89 o 
   4   1   5      170.04      152.78      8.58 o 
   5   1   5       11.63        5.57      1.64 o 
   6   1   5        3.53        8.18      5.72 o 
   7   1   5        5.57        0.55      2.47 o 
 -13   2   5       26.01       29.89      9.75 o 
 -12   2   5        9.80        6.87      4.47 o 
 -11   2   5      119.25       99.35     15.75 o 
 -10   2   5      306.37      326.16     26.88 o 
  -9   2   5       26.03       16.15      5.85 o 
  -8   2   5        4.13        3.79      3.71 o 
  -7   2   5        0.01        0.78      0.72 o 
  -6   2   5       23.90       32.25      4.53 o 
  -5   2   5      555.63      594.16     34.93 o 
  -4   2   5       21.97       25.00      2.77 o 
  -3   2   5      168.12      181.95      6.68 o 
  -2   2   5       69.31       59.29      3.28 o 
  -1   2   5       41.56       38.46      2.79 o 
   0   2   5       45.83       34.37      4.78 o 
   1   2   5       32.69       47.16      6.09 o 
   2   2   5      131.62      120.77     14.36 o 
   3   2   5       38.27       53.61     10.52 o 
   4   2   5       75.43       60.85      8.94 o 
   5   2   5        0.02       -1.51      3.58 o 
   6   2   5       24.18        7.06      5.75 o 
   7   2   5        0.03        1.09      4.07 o 
 -13   3   5        7.53       14.90      6.77 o 
 -12   3   5       35.10       37.40     10.03 o 
 -11   3   5       36.83       33.48      9.43 o 
 -10   3   5      558.49      603.22     36.03 o 
  -9   3   5        9.92        9.30      4.49 o 
  -8   3   5        1.20        2.41      2.32 o 
  -7   3   5        5.96        6.18      0.93 o 
  -6   3   5      368.66      421.61     16.07 o 
  -5   3   5        0.22        1.96      1.02 o 
  -4   3   5       11.90        8.93      1.79 o 
  -3   3   5       61.04       59.42      3.85 o 
  -2   3   5        3.99        1.83      0.94 o 
  -1   3   5      155.65      145.59      7.05 o 
   0   3   5       95.78       78.79     10.83 o 
   1   3   5      310.44      306.11     22.63 o 
   2   3   5       14.80        7.77      3.73 o 
   3   3   5       74.28       73.80     12.82 o 
   4   3   5      108.13       91.19     15.44 o 
   5   3   5        3.09        4.11      4.42 o 
   6   3   5        0.83        4.94      6.30 o 
 -13   4   5        0.03       -3.86      4.22 o 
 -12   4   5       33.27       38.20     10.08 o 
 -11   4   5       44.19       25.21      7.82 o 
 -10   4   5      356.61      340.41     26.67 o 
  -9   4   5      341.97      373.78     26.35 o 
  -8   4   5        6.90        9.27      3.46 o 
  -7   4   5        0.52        0.73      1.28 o 
  -6   4   5     1484.02     1529.43     18.65 o 
  -5   4   5       97.38      106.92      5.32 o 
  -4   4   5        2.77        3.67      1.23 o 
  -3   4   5      399.30      360.60      9.81 o 
  -2   4   5      119.78      107.38      4.84 o 
  -1   4   5       14.88       15.78      2.01 o 
   0   4   5       16.15       15.60      2.05 o 
   1   4   5      188.65      192.97     18.96 o 
   2   4   5        0.15       -0.14      0.22 o 
   3   4   5       15.12        5.06      3.36 o 
   4   4   5       46.47       39.62     10.77 o 
   5   4   5      460.01      523.44     40.36 o 
 -13   5   5        6.84        4.39      3.98 o 
 -12   5   5       57.83       60.61     12.68 o 
 -11   5   5       98.94      105.55     15.64 o 
 -10   5   5      375.09      340.43     26.79 o 
  -9   5   5      294.68      275.83     22.71 o 
  -8   5   5       91.86       85.32     10.14 o 
  -7   5   5       43.59       42.13      3.53 o 
  -6   5   5      162.72      187.35      6.87 o 
  -5   5   5      820.28      873.46     14.61 o 
  -4   5   5       33.93       38.60      2.98 o 
  -3   5   5       23.96       23.23      2.29 o 
  -2   5   5      118.01      107.75      6.18 o 
  -1   5   5       62.21       67.68      5.19 o 
   0   5   5        3.13        1.12      0.79 o 
   1   5   5       36.75       43.85      3.36 o 
   2   5   5       31.41       26.94      7.78 o 
   3   5   5       71.36       52.10     12.74 o 
   4   5   5      137.42      154.63     21.90 o 
 -13   6   5        1.62        3.87      3.95 o 
 -12   6   5        9.82        1.28      2.89 o 
 -11   6   5        8.62       12.77      5.59 o 
 -10   6   5      105.97       91.79     14.02 o 
  -9   6   5      149.32      125.92     20.46 o 
  -8   6   5      107.69      103.73      7.45 o 
  -7   6   5       25.46       21.28      2.76 o 
  -6   6   5        5.78        2.73      1.10 o 
  -5   6   5      453.59      457.26     11.08 o 
  -4   6   5        0.06        1.49      0.83 o 
  -3   6   5      224.24      212.76     11.02 o 
  -2   6   5       14.26       14.18      2.80 o 
  -1   6   5        0.05        0.05      0.81 o 
   0   6   5        0.22        2.36      1.24 o 
   1   6   5       22.42       19.56      3.10 o 
   2   6   5       16.73       26.70      8.60 o 
   3   6   5       11.94       11.79      6.76 o 
 -13   7   5       34.09       25.47      8.90 o 
 -12   7   5        9.30       -2.74      3.39 o 
 -11   7   5      217.04      218.78     23.10 o 
 -10   7   5       16.55        6.70      4.23 o 
  -9   7   5        1.44        0.33      0.78 o 
  -8   7   5       70.46       61.64      6.53 o 
  -7   7   5      104.75       88.17      6.74 o 
  -6   7   5        6.60        6.38      1.60 o 
  -5   7   5        1.05        2.15      1.34 o 
  -4   7   5       71.64       65.68      5.34 o 
  -3   7   5        0.78       -0.27      0.85 o 
  -2   7   5       60.90       60.28      6.21 o 
  -1   7   5        8.63        6.99      2.17 o 
   0   7   5        4.55       12.65      6.49 o 
   1   7   5        1.45        3.81      4.36 o 
   2   7   5       14.29       16.04      7.42 o 
 -13   8   5       20.69       27.10      9.41 o 
 -12   8   5        0.85        4.77      3.37 o 
 -11   8   5      112.81      113.41     17.02 o 
 -10   8   5       26.66       23.85      7.62 o 
  -9   8   5      205.94      176.46     22.10 o 
  -8   8   5       90.69       79.67      6.74 o 
  -7   8   5       10.05        7.62      2.21 o 
  -6   8   5      205.02      203.12     13.10 o 
  -5   8   5        4.77        1.83      1.58 o 
  -4   8   5      212.99      181.49     11.79 o 
  -3   8   5      104.63      104.62     17.24 o 
  -2   8   5       29.76       40.99      9.73 o 
  -1   8   5      133.57      152.26     19.40 o 
   0   8   5       12.12       16.00      6.94 o 
   1   8   5       37.42       36.44     10.53 o 
 -13   9   5       45.91       63.70     14.01 o 
 -12   9   5      142.19      158.81     21.11 o 
 -11   9   5       17.16       31.63      9.18 o 
 -10   9   5        0.88       -2.15      2.80 o 
  -9   9   5      184.35      166.61     19.01 o 
  -8   9   5       21.11       24.09      4.08 o 
  -7   9   5        0.02        3.12      2.35 o 
  -6   9   5       98.03       86.03      8.95 o 
  -5   9   5      198.72      191.63     19.60 o 
  -4   9   5        7.42       12.34      5.64 o 
  -3   9   5        4.13        2.18      3.20 o 
  -2   9   5       88.61      104.22     15.95 o 
  -1   9   5        0.16        4.29      3.98 o 
   0   9   5       17.15       19.83      7.85 o 
 -13  10   5       66.43       66.50     14.66 o 
 -12  10   5       13.18       13.03      5.80 o 
 -11  10   5      152.08      166.66     21.19 o 
 -10  10   5       31.96       28.65      8.70 o 
  -9  10   5       21.82       43.66     10.40 o 
  -8  10   5        2.19        1.15      4.32 o 
  -7  10   5        0.01        0.72      9.15 o 
  -6  10   5       55.21       70.81     12.52 o 
  -5  10   5       84.58       95.59     14.69 o 
  -4  10   5       56.10       57.51     11.82 o 
  -3  10   5        0.06       -1.54      3.09 o 
  -2  10   5       16.22       13.26      6.30 o 
  -1  10   5        1.25       -0.20      2.02 o 
 -12  11   5       20.28       13.42      6.70 o 
 -11  11   5       48.50       61.64     13.39 o 
 -10  11   5       66.70       78.66     14.66 o 
  -9  11   5        0.12        0.21      2.10 o 
  -8  11   5       10.50       12.52      6.37 o 
  -7  11   5        0.12       -2.34      4.49 o 
  -6  11   5        0.47        0.06      2.25 o 
  -5  11   5        5.80        5.56      3.44 o 
  -4  11   5      130.85      152.52     19.95 o 
  -3  11   5       49.78       34.57      9.82 o 
 -11  12   5        1.74        3.29      2.93 o 
 -10  12   5       21.47       14.27      6.62 o 
  -9  12   5        0.07        0.46      4.02 o 
  -8  12   5        0.36        2.28      4.28 o 
  -7  12   5       19.43       27.45      8.32 o 
  -6  12   5       40.15       52.85     11.73 o 
  -5  12   5       57.87       61.58     12.63 o 
  -9  13   5        5.61        7.95      4.97 o 
  -8  13   5        1.54        6.39      4.59 o 
   3 -13   6       34.25       24.38      9.57 o 
   4 -13   6        7.65       12.30      5.25 o 
   5 -13   6       22.57       18.96      8.70 o 
   6 -13   6       12.65       28.06     10.77 o 
   7 -13   6       19.02       21.77      9.32 o 
   0 -12   6      177.96      251.55     31.65 o 
   1 -12   6       14.48       20.57      9.65 o 
   2 -12   6       71.77       76.52     17.06 o 
   3 -12   6        0.61        2.85      4.13 o 
   4 -12   6        7.17        2.46      4.64 o 
   5 -12   6       36.97       49.44     13.08 o 
   6 -12   6        0.43        6.43      5.13 o 
   7 -12   6        0.68        2.36      3.61 o 
   8 -12   6        4.92        9.54      5.75 o 
  -2 -11   6      213.00      231.38     29.50 o 
  -1 -11   6       44.97       44.21     12.99 o 
   0 -11   6      152.47      151.99     23.33 o 
   1 -11   6       27.99       28.46      9.64 o 
   2 -11   6        0.05       -0.06      2.81 o 
   3 -11   6       41.36       65.40     14.86 o 
   4 -11   6        7.14       10.72      6.53 o 
   5 -11   6        1.51        0.91      3.09 o 
   6 -11   6        1.43       -1.86      4.26 o 
   7 -11   6        2.23       -0.46      2.39 o 
   8 -11   6       22.06       27.21      9.11 o 
   9 -11   6       24.04       34.80     10.14 o 
  -4 -10   6       44.69       41.32     12.62 o 
  -3 -10   6       26.92       27.46     10.08 o 
  -2 -10   6      452.19      445.10     21.79 o 
  -1 -10   6        0.48       -5.02      4.59 o 
   0 -10   6       31.57       29.19      9.51 o 
   1 -10   6       44.60       39.99     10.94 o 
   2 -10   6       36.51       40.94     11.31 o 
   3 -10   6      121.01      161.56     21.92 o 
   4 -10   6       14.89       10.48      5.67 o 
   5 -10   6      151.67      144.01     20.10 o 
   6 -10   6       21.22       15.56      6.58 o 
   7 -10   6        3.12        8.72      5.18 o 
   8 -10   6        2.69        0.47      2.40 o 
   9 -10   6        0.63        5.34      4.28 o 
  -5  -9   6        0.09        3.97      3.59 o 
  -4  -9   6       78.75       89.44     10.85 o 
  -3  -9   6        2.39        5.97      2.65 o 
  -2  -9   6      164.33      194.31     13.78 o 
  -1  -9   6        6.49        5.86      2.50 o 
   0  -9   6       77.99       72.06      8.45 o 
   1  -9   6       61.61       70.27     13.99 o 
   2  -9   6        2.64        5.83      3.59 o 
   3  -9   6      554.27      561.09     38.11 o 
   4  -9   6       19.03       17.42      6.17 o 
   5  -9   6       64.14       46.62     10.93 o 
   6  -9   6        0.04        3.41      3.87 o 
   7  -9   6      267.69      267.07     26.22 o 
   8  -9   6        0.01        1.23      3.48 o 
   9  -9   6        2.94        1.44      3.66 o 
  -6  -8   6        0.16        3.32      2.99 o 
  -5  -8   6      132.69      131.74     20.03 o 
  -4  -8   6       26.23       33.52     10.05 o 
  -3  -8   6       27.66       24.94      8.82 o 
  -2  -8   6      114.10      123.47     10.47 o 
  -1  -8   6       98.00       84.36      7.67 o 
   0  -8   6      203.16      205.51      7.26 o 
   1  -8   6       71.48       61.30     12.57 o 
   2  -8   6       16.38       24.11      8.39 o 
   3  -8   6       72.96       62.91     12.02 o 
   4  -8   6        9.15        5.88      3.54 o 
   5  -8   6      483.17      462.64     32.59 o 
   6  -8   6       54.47       41.94     10.07 o 
   7  -8   6       23.97       25.83      7.68 o 
   8  -8   6        1.67        7.72      3.78 o 
   9  -8   6        1.20        4.41      2.51 o 
  10  -8   6       35.22       51.99     11.45 o 
  -7  -7   6        0.30       -0.30      8.27 o 
  -6  -7   6       60.79       64.81     13.78 o 
  -5  -7   6       17.48       23.41      8.44 o 
  -4  -7   6      473.63      533.43     37.64 o 
  -3  -7   6      176.96      164.96     20.31 o 
  -2  -7   6      247.69      236.70     24.16 o 
  -1  -7   6       46.65       40.58      9.90 o 
   0  -7   6        4.15        3.05      2.39 o 
   1  -7   6        2.09        2.27      3.10 o 
   2  -7   6        3.95        4.08      2.88 o 
   3  -7   6       91.95       98.76     14.23 o 
   4  -7   6       54.98       43.59      9.49 o 
   5  -7   6       80.44       78.46      4.73 o 
   6  -7   6       52.95       45.79      6.60 o 
   7  -7   6       40.86       43.81      8.66 o 
   8  -7   6        5.60        5.47      2.31 o 
   9  -7   6        3.10        5.81      2.48 o 
  -8  -6   6        4.50        1.19      4.15 o 
  -7  -6   6        0.25       -5.84      3.89 o 
  -6  -6   6        0.72        6.42      4.71 o 
  -5  -6   6      508.70      499.54     34.95 o 
  -4  -6   6       92.55       85.06     14.10 o 
  -3  -6   6        3.39       14.70      6.19 o 
  -2  -6   6       62.89       39.47      9.39 o 
  -1  -6   6      195.98      201.87     10.42 o 
   0  -6   6      146.41      151.67      7.22 o 
   1  -6   6       43.95       38.89      5.68 o 
   2  -6   6      458.50      455.00     19.13 o 
   3  -6   6     1069.51     1049.54     29.03 o 
   4  -6   6        2.47        3.33      1.05 o 
   5  -6   6      363.56      361.89     13.56 o 
   6  -6   6        2.38        5.01      1.97 o 
   7  -6   6      208.30      222.01     11.01 o 
   8  -6   6       26.24       24.40      3.84 o 
   9  -6   6       19.95        9.81      3.35 o 
  -9  -5   6        8.82       14.26      7.18 o 
  -8  -5   6        4.60        1.62      2.07 o 
  -7  -5   6        7.36        3.45      3.70 o 
  -6  -5   6      152.05      158.72     18.73 o 
  -5  -5   6      400.65      410.67     29.60 o 
  -4  -5   6       46.85       61.69     11.45 o 
  -3  -5   6      103.08       95.85     11.84 o 
  -2  -5   6      269.38      261.79     14.83 o 
  -1  -5   6      617.06      648.48     15.61 o 
   0  -5   6        1.30        3.33      1.15 o 
   1  -5   6       22.94       16.85      2.09 o 
   2  -5   6        0.54        0.74      0.84 o 
   3  -5   6       69.21       69.00      4.45 o 
   4  -5   6        2.42        2.87      1.18 o 
   5  -5   6      221.25      234.56     10.24 o 
   6  -5   6       26.77       29.12      3.35 o 
   7  -5   6       97.13      102.62      8.09 o 
   8  -5   6        3.02       -0.53      1.36 o 
   9  -5   6       12.17       10.76      3.69 o 
 -10  -4   6       14.17       17.76      7.81 o 
  -9  -4   6      206.03      218.48     33.24 o 
  -8  -4   6       15.18       19.03      4.90 o 
  -7  -4   6       10.75       11.39      3.48 o 
  -6  -4   6      121.15      110.74     14.65 o 
  -5  -4   6      443.85      426.55     19.01 o 
  -4  -4   6      136.95      141.02     10.69 o 
  -3  -4   6       19.36       20.65      4.06 o 
  -2  -4   6      126.42      136.52      7.28 o 
  -1  -4   6       68.63       84.62      5.30 o 
   0  -4   6      819.30      903.10     21.50 o 
   1  -4   6        4.46        6.13      1.20 o 
   2  -4   6      205.01      213.27      7.90 o 
   3  -4   6        0.05        1.98      1.18 o 
   4  -4   6        0.20        0.31      0.80 o 
   5  -4   6       21.39       21.10      5.66 o 
   6  -4   6        3.38        0.99      1.27 o 
   7  -4   6        7.14        6.69      2.41 o 
   8  -4   6        1.26        1.05      1.86 o 
   9  -4   6        0.56        0.53      2.62 o 
 -10  -3   6       32.52       51.18     12.60 o 
  -9  -3   6       27.43       23.20      5.14 o 
  -8  -3   6       45.67       56.84     11.12 o 
  -7  -3   6        0.55        1.38      1.07 o 
  -6  -3   6      186.80      187.48     10.13 o 
  -5  -3   6       39.36       34.73      5.04 o 
  -4  -3   6       14.74       12.57      3.04 o 
  -3  -3   6      252.39      229.53      9.45 o 
  -2  -3   6       17.00       16.64      2.97 o 
  -1  -3   6       39.69       27.34      4.35 o 
   0  -3   6      309.56      315.18     10.00 o 
   1  -3   6       19.86       18.11      2.16 o 
   2  -3   6       39.61       37.30      3.89 o 
   3  -3   6        1.20        1.03      0.80 o 
   4  -3   6       51.13       46.82      4.93 o 
   5  -3   6       28.99       31.46      4.44 o 
   6  -3   6      195.55      191.02     14.85 o 
   7  -3   6       10.47        7.31      4.23 o 
   8  -3   6        1.11       -3.31      3.40 o 
   9  -3   6        1.77       -0.78      2.56 o 
 -11  -2   6        3.83        4.50      4.79 o 
 -10  -2   6        0.03        5.93      4.38 o 
  -9  -2   6       40.39       32.57      5.54 o 
  -8  -2   6      547.76      587.90     22.69 o 
  -7  -2   6        0.02        0.16      1.10 o 
  -6  -2   6       52.77       63.27      5.43 o 
  -5  -2   6       53.33       54.42      5.70 o 
  -4  -2   6      775.16      772.90     18.84 o 
  -3  -2   6       29.98       37.55      6.27 o 
  -2  -2   6       55.34       59.48      5.38 o 
  -1  -2   6       80.70       82.32      8.41 o 
   0  -2   6      723.56      739.04     21.56 o 
   1  -2   6      106.77      117.33      7.32 o 
   2  -2   6       18.56       18.86      2.40 o 
   3  -2   6        1.56        2.01      1.23 o 
   4  -2   6      290.25      286.33     11.72 o 
   5  -2   6       61.99       65.79      4.62 o 
   6  -2   6       33.82        4.11     10.41 o 
   7  -2   6        0.15       -0.08      2.41 o 
   8  -2   6       40.86       48.10     11.40 o 
 -11  -1   6        8.35        9.75      5.56 o 
 -10  -1   6      491.25      539.84     37.80 o 
  -9  -1   6      168.14      165.20     11.27 o 
  -8  -1   6      321.21      311.03     12.33 o 
  -7  -1   6       57.24       61.28      6.38 o 
  -6  -1   6        1.45        5.89      1.61 o 
  -5  -1   6       68.05       63.95      5.19 o 
  -4  -1   6      235.19      253.32     13.04 o 
  -3  -1   6      111.93      116.78      9.70 o 
  -2  -1   6       23.07       34.04      3.23 o 
  -1  -1   6      917.04      921.30     25.43 o 
   0  -1   6     1454.22     1439.23     52.45 o 
   1  -1   6        4.29        4.44      2.36 o 
   2  -1   6       51.07       51.97      3.47 o 
   3  -1   6      183.61      185.88      7.70 o 
   4  -1   6       12.58        7.78      4.12 o 
   5  -1   6       65.20       67.16      7.31 o 
   6  -1   6       50.36       62.05     12.11 o 
   7  -1   6       12.78       13.08      6.18 o 
   8  -1   6        1.74       -0.68      3.20 o 
 -12   0   6       16.14       25.95      8.78 o 
 -11   0   6       10.58        4.07      4.76 o 
 -10   0   6       13.45       30.57      9.23 o 
  -9   0   6       66.55       59.20      5.93 o 
  -8   0   6      236.01      243.77     12.09 o 
  -7   0   6      315.08      305.50     13.56 o 
  -6   0   6      124.56      150.99      7.91 o 
  -5   0   6      132.57      147.31      7.44 o 
  -4   0   6       52.00       66.53      4.83 o 
  -3   0   6     1252.95     1324.64     21.25 o 
  -2   0   6     1093.59     1150.23     18.12 o 
  -1   0   6       66.99       69.71      4.17 o 
   0   0   6        3.18        6.09      0.83 o 
   1   0   6      176.31      171.06     10.51 o 
   2   0   6       19.82       14.14      5.18 o 
   3   0   6      356.11      388.34     25.60 o 
   4   0   6       41.37       44.59      9.63 o 
   5   0   6        0.44       -1.20      2.95 o 
   6   0   6       59.31       71.10     13.53 o 
   7   0   6        4.92       -0.05      3.11 o 
 -12   1   6        1.16        2.50      2.93 o 
 -11   1   6        1.70       -2.35      3.06 o 
 -10   1   6      122.81      123.41     17.15 o 
  -9   1   6       81.20       84.37      5.66 o 
  -8   1   6      694.34      711.22     18.12 o 
  -7   1   6       44.68       44.96      4.71 o 
  -6   1   6       12.65       18.21      2.57 o 
  -5   1   6       45.05       60.58      4.55 o 
  -4   1   6        5.64        3.81      1.35 o 
  -3   1   6      511.76      560.06     13.31 o 
  -2   1   6       79.93       83.67      4.76 o 
  -1   1   6      869.42      890.89     12.58 o 
   0   1   6        3.70        5.97      2.21 o 
   1   1   6      160.43      166.21     11.15 o 
   2   1   6       83.06       66.64     10.62 o 
   3   1   6       11.49       14.14      5.36 o 
   4   1   6      134.58      137.09     17.60 o 
   5   1   6        3.20       -6.21      4.32 o 
   6   1   6        2.03        1.13      3.01 o 
   7   1   6        7.98       13.15      6.89 o 
 -13   2   6       56.77       65.99     14.51 o 
 -12   2   6        0.91       -0.45      2.40 o 
 -11   2   6      129.44      116.10     16.99 o 
 -10   2   6      194.67      204.84     21.44 o 
  -9   2   6      191.20      223.55     21.08 o 
  -8   2   6      573.30      534.95     13.45 o 
  -7   2   6        8.25        8.64      2.08 o 
  -6   2   6        6.90        6.91      1.80 o 
  -5   2   6       81.53       87.41      5.84 o 
  -4   2   6        8.48        6.45      1.97 o 
  -3   2   6      359.59      359.47     12.29 o 
  -2   2   6       84.25       74.53      4.30 o 
  -1   2   6      141.58      133.93      9.56 o 
   0   2   6       97.06      105.74      9.57 o 
   1   2   6       60.50       57.80      9.72 o 
   2   2   6       16.79       15.28      5.35 o 
   3   2   6        3.91       -0.56      1.90 o 
   4   2   6       23.67       20.74      7.69 o 
   5   2   6       58.29       57.99     12.89 o 
   6   2   6       25.57       16.83      7.70 o 
 -13   3   6       54.91       56.66     13.26 o 
 -12   3   6       12.67       17.61      7.11 o 
 -11   3   6        6.31        9.96      5.90 o 
 -10   3   6      664.90      671.76     38.31 o 
  -9   3   6        7.11       12.94      5.00 o 
  -8   3   6       74.90       77.34      4.73 o 
  -7   3   6        0.41        0.18      1.28 o 
  -6   3   6       27.93       30.77      4.46 o 
  -5   3   6        3.23        1.97      1.07 o 
  -4   3   6      141.95      144.33      7.58 o 
  -3   3   6      187.08      201.09      7.15 o 
  -2   3   6      475.51      479.79     12.08 o 
  -1   3   6      116.25       91.88      8.46 o 
   0   3   6       20.27       23.61      6.54 o 
   1   3   6        1.25        4.89      4.01 o 
   2   3   6       54.39       50.44     10.43 o 
   3   3   6      291.59      318.07     27.70 o 
   4   3   6       46.88       53.76     12.23 o 
   5   3   6       74.93       84.67     16.20 o 
 -13   4   6       36.96       32.19      9.94 o 
 -12   4   6        4.51       13.32      6.20 o 
 -11   4   6       19.37       26.28      8.64 o 
 -10   4   6       70.72       79.42     13.20 o 
  -9   4   6      979.97      998.64     43.42 o 
  -8   4   6       12.50       15.24      1.75 o 
  -7   4   6       69.71       93.38      5.93 o 
  -6   4   6        1.39       -0.78      1.07 o 
  -5   4   6      511.78      489.79     16.32 o 
  -4   4   6       82.07       70.42      4.84 o 
  -3   4   6       22.89       26.01      2.80 o 
  -2   4   6        9.60        8.90      1.76 o 
  -1   4   6       12.82       21.65      6.55 o 
   0   4   6       59.56       58.06     10.25 o 
   1   4   6        2.39        1.60      2.61 o 
   2   4   6        0.12       -0.62      3.45 o 
   3   4   6        7.75       13.69      7.03 o 
   4   4   6       33.17       43.25     11.52 o 
 -13   5   6       14.54       13.35      6.58 o 
 -12   5   6        0.54        0.93      2.56 o 
 -11   5   6       34.03       30.79      9.13 o 
 -10   5   6        2.55        0.48      2.11 o 
  -9   5   6      293.73      251.24     21.76 o 
  -8   5   6      345.90      351.42     13.22 o 
  -7   5   6       81.74       89.63      5.53 o 
  -6   5   6        0.00        1.15      0.90 o 
  -5   5   6      435.10      440.49     11.75 o 
  -4   5   6       13.05       13.64      1.94 o 
  -3   5   6        9.18        8.17      1.64 o 
  -2   5   6        0.01       -0.33      0.84 o 
  -1   5   6        9.85       10.23      1.69 o 
   0   5   6        0.84       -0.33      2.84 o 
   1   5   6        3.94        0.15      2.67 o 
   2   5   6        3.08        9.54      5.14 o 
   3   5   6        0.03       -8.40      5.60 o 
 -13   6   6        2.80        3.11      3.76 o 
 -12   6   6       10.55       12.92      6.31 o 
 -11   6   6       68.98       70.79     13.22 o 
 -10   6   6       31.05       33.05      8.74 o 
  -9   6   6       60.21       61.36      5.46 o 
  -8   6   6      198.29      183.02     12.57 o 
  -7   6   6      123.52      111.33      6.48 o 
  -6   6   6       10.89       23.18      2.99 o 
  -5   6   6      123.56      112.45      6.22 o 
  -4   6   6      445.73      446.80     21.03 o 
  -3   6   6       17.23       27.21      6.84 o 
  -2   6   6        2.69        3.49      1.47 o 
  -1   6   6        2.84        3.01      3.58 o 
   0   6   6       16.87       13.72      5.63 o 
   1   6   6       12.00        9.46      5.22 o 
   2   6   6       18.53       14.64      6.18 o 
 -13   7   6        0.16        1.00      3.13 o 
 -12   7   6        5.88        5.51      4.31 o 
 -11   7   6       19.13       20.99      7.34 o 
 -10   7   6       61.12       61.64     11.55 o 
  -9   7   6      389.80      382.78     15.88 o 
  -8   7   6      235.39      233.27     11.29 o 
  -7   7   6       60.95       58.41      6.83 o 
  -6   7   6       10.53        7.63      3.11 o 
  -5   7   6      361.44      347.99     22.55 o 
  -4   7   6       70.25       65.97      6.75 o 
  -3   7   6        3.43        0.72      3.04 o 
  -2   7   6       36.06       36.56      9.07 o 
  -1   7   6       38.03       50.14     11.21 o 
   0   7   6        7.62        7.01      4.60 o 
   1   7   6        4.95        2.41      3.65 o 
 -13   8   6       14.56        8.25      4.75 o 
 -12   8   6       34.66       32.05      8.83 o 
 -11   8   6       39.52       32.14      8.85 o 
 -10   8   6       13.09       11.98      5.49 o 
  -9   8   6       37.58       32.22      5.27 o 
  -8   8   6        1.38       -0.09      1.80 o 
  -7   8   6      139.58      143.29     11.53 o 
  -6   8   6      455.02      472.83     20.38 o 
  -5   8   6      441.23      489.55     20.30 o 
  -4   8   6        5.53        5.54      2.14 o 
  -3   8   6        3.69        3.45      3.35 o 
  -2   8   6       10.61        8.70      5.54 o 
  -1   8   6      109.23      117.83     17.80 o 
   0   8   6       13.06       11.38      6.37 o 
 -13   9   6       98.37      117.06     19.24 o 
 -12   9   6       12.66       29.72      9.93 o 
 -11   9   6        0.01       -0.15      2.26 o 
 -10   9   6        8.40        6.23      4.07 o 
  -9   9   6        1.22        6.83      3.00 o 
  -8   9   6       65.36       68.61      8.61 o 
  -7   9   6       25.71       30.66      5.70 o 
  -6   9   6      140.96      166.30     12.65 o 
  -5   9   6      312.67      328.51     27.09 o 
  -4   9   6       13.05        6.98      4.90 o 
  -3   9   6       16.67       25.27      8.12 o 
  -2   9   6        0.32       -4.91      4.08 o 
  -1   9   6       10.27        9.05      5.24 o 
 -13  10   6        2.09       -2.63      3.42 o 
 -12  10   6       26.94       27.19      8.89 o 
 -11  10   6      108.25      131.31     18.78 o 
 -10  10   6        0.00       -4.79      3.88 o 
  -9  10   6       10.10       13.57      3.89 o 
  -8  10   6       61.50       57.47      8.08 o 
  -7  10   6        1.39        0.96      1.75 o 
  -6  10   6      124.46      103.45     15.61 o 
  -5  10   6       34.16       28.38      8.35 o 
  -4  10   6       94.01       82.55     14.54 o 
  -3  10   6        4.32        7.91      4.90 o 
  -2  10   6       23.10       10.41      6.19 o 
 -12  11   6       11.27       13.91      6.72 o 
 -11  11   6        0.17       -1.51      2.26 o 
 -10  11   6       10.69        7.71      4.74 o 
  -9  11   6        6.90        4.01      4.81 o 
  -8  11   6       43.07       51.89      7.87 o 
  -7  11   6       40.04       30.20      8.58 o 
  -6  11   6        2.67        0.07      2.20 o 
  -5  11   6       13.43        8.49      4.66 o 
  -4  11   6        5.81        3.85      4.29 o 
 -11  12   6       35.68       30.19      9.71 o 
 -10  12   6      106.28      102.73     17.08 o 
  -9  12   6       85.06       82.82     10.65 o 
  -8  12   6        1.45        2.85      3.64 o 
  -7  12   6        3.90        1.66      2.89 o 
  -6  12   6        3.94       10.54      5.43 o 
   5 -13   7       12.61       11.36      6.90 o 
   1 -12   7        3.99       -1.68      4.01 o 
   2 -12   7        7.11        1.76      3.47 o 
   3 -12   7        2.53       13.77      7.95 o 
   4 -12   7        0.60        0.46      4.21 o 
   5 -12   7        2.46       14.48      7.48 o 
   6 -12   7        1.77       11.89      6.83 o 
   7 -12   7       30.54       39.43     12.35 o 
  -2 -11   7       36.77       22.33      9.79 o 
  -1 -11   7       24.56       23.20      9.13 o 
   0 -11   7       17.84       18.17      8.16 o 
   1 -11   7      120.58      157.44     23.64 o 
   2 -11   7       35.45       31.35     10.03 o 
   3 -11   7       10.63       21.26      8.80 o 
   4 -11   7       74.22       72.31     15.59 o 
   5 -11   7       22.89       50.72     13.66 o 
   6 -11   7        2.49       -3.70      4.01 o 
   7 -11   7        2.59       -1.34      3.09 o 
   8 -11   7       25.95       34.40     10.34 o 
  -4 -10   7        0.32       12.89      7.10 o 
  -3 -10   7        2.70       11.33      6.68 o 
  -2 -10   7        6.38       -0.50      5.49 o 
  -1 -10   7       25.70       25.48      9.17 o 
   0 -10   7       64.64       78.99     16.19 o 
   1 -10   7       84.22      118.27     19.84 o 
   2 -10   7       32.99       34.70     10.80 o 
   3 -10   7      288.07      324.12     31.60 o 
   4 -10   7      167.83      157.73     21.73 o 
   5 -10   7        1.57        6.87      5.19 o 
   6 -10   7        9.36       11.13      6.19 o 
   7 -10   7        0.35        4.58      4.38 o 
   8 -10   7       18.43       25.71      8.93 o 
  -5  -9   7       13.67       15.75      5.54 o 
  -4  -9   7        0.66        2.38      2.79 o 
  -3  -9   7       16.03       17.13      5.53 o 
  -2  -9   7       95.36       90.71     10.81 o 
  -1  -9   7     1002.54      977.66     51.12 o 
   0  -9   7      111.93      126.05     19.49 o 
   1  -9   7       36.11       33.71      9.34 o 
   2  -9   7        1.30       -0.14      2.46 o 
   3  -9   7      252.96      283.99     28.07 o 
   4  -9   7      120.22      117.66     17.85 o 
   5  -9   7        1.04        7.26      5.58 o 
   6  -9   7        5.02        6.39      4.77 o 
   7  -9   7       93.56      104.39     16.81 o 
   8  -9   7       45.10       60.52     13.42 o 
   9  -9   7        1.19       -7.31      4.87 o 
  -6  -8   7        8.85        1.65      3.26 o 
  -5  -8   7       19.85        7.34      4.04 o 
  -4  -8   7        9.18       10.06      6.71 o 
  -3  -8   7       65.96       69.22     14.40 o 
  -2  -8   7       63.30       71.34     14.48 o 
  -1  -8   7      194.44      202.49     11.39 o 
   0  -8   7       40.18       36.92      2.59 o 
   1  -8   7      155.28      142.16     19.15 o 
   2  -8   7       66.90       74.45     13.78 o 
   3  -8   7       97.62       97.66     15.62 o 
   4  -8   7      173.47      164.09     20.14 o 
   5  -8   7        0.39       -2.02      2.90 o 
   6  -8   7      101.26       80.64     14.32 o 
   7  -8   7        4.69        0.65      3.50 o 
   8  -8   7       87.40       80.96     14.62 o 
   9  -8   7        7.47        4.55      3.99 o 
  -7  -7   7       32.09       36.86     10.62 o 
  -6  -7   7      109.78      131.78     19.67 o 
  -5  -7   7        2.58       -0.85      2.81 o 
  -4  -7   7        3.16       -3.32      3.74 o 
  -3  -7   7      180.76      168.25     20.98 o 
  -2  -7   7        5.37        1.94      2.85 o 
  -1  -7   7      921.55      897.86     22.74 o 
   0  -7   7       32.79       37.29      3.58 o 
   1  -7   7      342.39      313.33     26.87 o 
   2  -7   7        1.05       -0.33      2.63 o 
   3  -7   7       11.27       14.19      6.06 o 
   4  -7   7      229.81      222.23     22.50 o 
   5  -7   7        1.24        0.75      0.80 o 
   6  -7   7      102.07       85.15     14.36 o 
   7  -7   7       91.76      101.00     15.76 o 
   8  -7   7       19.14        6.18      3.69 o 
   9  -7   7       12.48       11.15      5.74 o 
  -8  -6   7       52.23       61.64      9.68 o 
  -7  -6   7       60.13       75.91     14.29 o 
  -6  -6   7      133.27      125.55     18.25 o 
  -5  -6   7      158.06      171.51     20.88 o 
  -4  -6   7      288.74      308.05     27.22 o 
  -3  -6   7     1203.54     1200.60     52.88 o 
  -2  -6   7       13.96        9.05      2.49 o 
  -1  -6   7      514.09      512.84     16.54 o 
   0  -6   7        1.62        1.15      0.78 o 
   1  -6   7        2.57        2.03      0.75 o 
   2  -6   7      102.76       67.24      7.71 o 
   3  -6   7      119.17      118.04      5.30 o 
   4  -6   7       90.10       95.30      6.47 o 
   5  -6   7       28.79       22.16      3.73 o 
   6  -6   7       85.58       87.16      8.07 o 
   7  -6   7      142.55      142.54     17.23 o 
   8  -6   7       88.05       87.87     14.94 o 
   9  -6   7       17.12       25.01      7.90 o 
  -9  -5   7       66.95       66.00     14.69 o 
  -8  -5   7        9.93        7.79      3.43 o 
  -7  -5   7       14.35        9.26      3.75 o 
  -6  -5   7       32.50       26.49      7.58 o 
  -5  -5   7       43.40       63.18     11.89 o 
  -4  -5   7      698.99      700.07     38.79 o 
  -3  -5   7        3.83        1.84      1.69 o 
  -2  -5   7      296.26      295.69     13.68 o 
  -1  -5   7       86.80       84.47      6.60 o 
   0  -5   7      188.23      191.25      8.89 o 
   1  -5   7       93.67       97.69      5.43 o 
   2  -5   7      124.60      130.85      6.36 o 
   3  -5   7      320.10      311.68     10.51 o 
   4  -5   7      612.00      634.87     19.63 o 
   5  -5   7       12.24       11.01      2.33 o 
   6  -5   7       10.10        5.33      2.04 o 
   7  -5   7       41.19       41.99      6.45 o 
   8  -5   7      168.52      158.68     13.37 o 
  -9  -4   7       87.57       87.14     10.54 o 
  -8  -4   7        0.72        6.03      3.86 o 
  -7  -4   7        2.24       -0.09      2.55 o 
  -6  -4   7      141.13      156.60     17.68 o 
  -5  -4   7      379.01      367.37     26.61 o 
  -4  -4   7      223.84      204.75     10.31 o 
  -3  -4   7       16.33       16.18      2.73 o 
  -2  -4   7       49.08       42.01      4.98 o 
  -1  -4   7      176.67      191.26      9.94 o 
   0  -4   7      231.76      262.45     13.23 o 
   1  -4   7      201.18      225.54      7.12 o 
   2  -4   7        1.91        1.13      0.89 o 
   3  -4   7       51.19       49.19      4.37 o 
   4  -4   7       12.19       15.77      2.72 o 
   5  -4   7        8.29       11.64      4.08 o 
   6  -4   7       16.29        8.29      4.16 o 
   7  -4   7        2.23       -2.14      2.46 o 
   8  -4   7       12.74       12.04      5.43 o 
 -10  -3   7       21.32       19.12      8.04 o 
  -9  -3   7        1.04        2.62      3.02 o 
  -8  -3   7      104.30       99.23     10.19 o 
  -7  -3   7        4.86        2.23      1.43 o 
  -6  -3   7      173.05      170.26     11.52 o 
  -5  -3   7      143.83      141.31      8.41 o 
  -4  -3   7       62.95       53.30      4.99 o 
  -3  -3   7       25.21       22.98      3.88 o 
  -2  -3   7       61.37       69.86      6.30 o 
  -1  -3   7       52.91       55.88      4.21 o 
   0  -3   7      229.98      219.37      9.42 o 
   1  -3   7      531.91      523.18     15.99 o 
   2  -3   7        7.17        7.09      1.58 o 
   3  -3   7      212.15      214.43     10.62 o 
   4  -3   7        8.73        8.45      2.20 o 
   5  -3   7       65.56       63.86     10.31 o 
   6  -3   7        0.06       -2.62      2.71 o 
   7  -3   7       14.78       12.74      5.86 o 
   8  -3   7        0.00        3.11      3.53 o 
 -11  -2   7        2.07        2.64      3.58 o 
 -10  -2   7      209.54      228.89     25.84 o 
  -9  -2   7       33.44       45.98      6.69 o 
  -8  -2   7       52.75       42.43      6.83 o 
  -7  -2   7        5.60        7.03      1.91 o 
  -6  -2   7      228.80      230.05     10.52 o 
  -5  -2   7        8.17        6.74      2.32 o 
  -4  -2   7       47.72       42.21      5.21 o 
  -3  -2   7      128.25      132.01      8.89 o 
  -2  -2   7        5.13        1.77      0.99 o 
  -1  -2   7      211.01      235.40      8.99 o 
   0  -2   7      426.61      466.05     14.95 o 
   1  -2   7       25.35       24.59      2.79 o 
   2  -2   7       45.00       44.65      3.92 o 
   3  -2   7        0.07        0.18      0.74 o 
   4  -2   7       53.54       57.44     12.76 o 
   5  -2   7        2.22        7.32      4.01 o 
   6  -2   7       23.06       32.58      8.79 o 
   7  -2   7      103.33       96.41     15.67 o 
 -11  -1   7        0.68        0.33      2.31 o 
 -10  -1   7        6.59       -0.32      2.75 o 
  -9  -1   7       72.71       68.30     12.76 o 
  -8  -1   7       12.95       11.44      3.18 o 
  -7  -1   7      369.57      380.69     17.08 o 
  -6  -1   7      335.76      352.29     18.67 o 
  -5  -1   7      202.24      212.22      9.84 o 
  -4  -1   7       22.92       24.24      3.22 o 
  -3  -1   7      184.69      176.69     13.73 o 
  -2  -1   7      590.06      638.51     18.34 o 
  -1  -1   7      226.80      220.67     10.74 o 
   0  -1   7      748.84      746.63     22.00 o 
   1  -1   7       10.65       10.24      1.66 o 
   2  -1   7      119.06      122.08      5.04 o 
   3  -1   7       12.39       13.84      5.05 o 
   4  -1   7       36.06       37.66      8.60 o 
   5  -1   7       96.29      103.75     15.15 o 
   6  -1   7       30.16       34.78      9.70 o 
   7  -1   7        0.03       -8.12      5.41 o 
 -12   0   7        4.51        4.06      4.31 o 
 -11   0   7       31.47       36.21      9.80 o 
 -10   0   7      138.54      124.13     17.70 o 
  -9   0   7      514.49      490.83     18.04 o 
  -8   0   7      190.48      199.84     11.66 o 
  -7   0   7      394.77      408.30     16.47 o 
  -6   0   7      193.23      208.28      9.99 o 
  -5   0   7       21.22       30.08      3.97 o 
  -4   0   7       22.17       17.19      2.56 o 
  -3   0   7      661.42      697.11     15.91 o 
  -2   0   7      922.76      949.93     17.46 o 
  -1   0   7      265.44      281.95     12.85 o 
   0   0   7       77.15       80.21      3.26 o 
   1   0   7      143.39      129.03      9.92 o 
   2   0   7       14.06       17.62      5.67 o 
   3   0   7       20.98       24.31      6.87 o 
   4   0   7       82.59       66.30     12.20 o 
   5   0   7       28.69       25.03      8.19 o 
   6   0   7       18.29       31.44      9.68 o 
   7   0   7        6.42        5.34      5.05 o 
 -12   1   7        1.98        1.64      3.12 o 
 -11   1   7       13.10       10.80      5.82 o 
 -10   1   7        1.58        3.92      3.52 o 
  -9   1   7       48.35       51.05      5.08 o 
  -8   1   7       16.89       18.37      3.38 o 
  -7   1   7      266.84      253.52     12.21 o 
  -6   1   7      226.78      226.96      9.66 o 
  -5   1   7      123.31      127.00      7.06 o 
  -4   1   7        1.22        3.88      1.39 o 
  -3   1   7       17.71       18.73      2.64 o 
  -2   1   7      764.61      819.21     15.49 o 
  -1   1   7      366.06      371.61      8.88 o 
   0   1   7        2.47        2.35      1.62 o 
   1   1   7       29.88       33.83      7.73 o 
   2   1   7       61.88       59.83     10.66 o 
   3   1   7       23.26       21.02      7.07 o 
   4   1   7       34.46       46.66     10.90 o 
   5   1   7       23.61       25.24      9.40 o 
   6   1   7        0.00       -2.30      3.28 o 
 -13   2   7       20.12       27.73      9.62 o 
 -12   2   7       40.26       60.06     13.39 o 
 -11   2   7        6.00        8.48      4.96 o 
 -10   2   7        8.57       16.08      5.79 o 
  -9   2   7      156.85      149.45     19.82 o 
  -8   2   7      215.33      229.71     10.70 o 
  -7   2   7     1034.49     1016.17     33.14 o 
  -6   2   7       72.72       70.46      7.20 o 
  -5   2   7        3.49        3.37      1.30 o 
  -4   2   7        6.79        6.69      1.65 o 
  -3   2   7       31.87       25.09      2.97 o 
  -2   2   7      251.10      281.50     10.36 o 
  -1   2   7      166.68      163.66     15.77 o 
   0   2   7       28.33       44.98      8.71 o 
   1   2   7        5.87        4.32      3.25 o 
   2   2   7       78.35       73.63     12.64 o 
   3   2   7        1.42        1.05      3.02 o 
   4   2   7       17.04       14.50      7.28 o 
   5   2   7        2.66        5.40      5.02 o 
 -13   3   7       64.82       91.57     17.08 o 
 -12   3   7        7.63        7.63      4.85 o 
 -11   3   7       35.22       43.66     10.80 o 
 -10   3   7       15.88       25.11      7.82 o 
  -9   3   7      349.66      324.08      8.99 o 
  -8   3   7      271.24      252.86     10.79 o 
  -7   3   7      964.00      924.66     26.57 o 
  -6   3   7       17.82       17.41      2.87 o 
  -5   3   7        2.15        1.59      0.81 o 
  -4   3   7      105.72      113.18      6.74 o 
  -3   3   7        4.21        2.16      1.20 o 
  -2   3   7       76.63       69.33      4.21 o 
  -1   3   7       45.33       55.40      9.90 o 
   0   3   7      114.73      117.88     14.98 o 
   1   3   7       39.67       47.99     10.22 o 
   2   3   7       29.63       34.72      9.14 o 
   3   3   7       95.59      125.93     18.47 o 
   4   3   7       67.87       79.70     15.58 o 
 -13   4   7       50.26       61.40     13.91 o 
 -12   4   7       59.47       61.12     12.88 o 
 -11   4   7      181.08      176.46     20.76 o 
 -10   4   7       71.58       69.57     12.61 o 
  -9   4   7     1587.05     1427.28     28.60 o 
  -8   4   7        0.19       -0.94      1.11 o 
  -7   4   7      148.03      123.56      9.63 o 
  -6   4   7      111.59      117.20      7.37 o 
  -5   4   7       27.98       31.40      4.21 o 
  -4   4   7       21.35       25.83      2.96 o 
  -3   4   7       33.69       38.02      3.14 o 
  -2   4   7      198.87      180.14     18.19 o 
  -1   4   7      437.65      475.95     30.18 o 
   0   4   7       99.86       89.80     13.90 o 
   1   4   7        2.42        5.51      3.68 o 
   2   4   7       26.96       37.55     10.08 o 
   3   4   7      182.56      194.63     24.01 o 
 -13   5   7       15.51       17.41      7.48 o 
 -12   5   7        0.61        7.99      6.04 o 
 -11   5   7        0.95       -2.60      3.04 o 
 -10   5   7        2.05        4.59      2.35 o 
  -9   5   7       19.48       13.09      1.85 o 
  -8   5   7      134.83      120.12      8.66 o 
  -7   5   7       19.30       17.41      2.57 o 
  -6   5   7       87.97       91.77      5.80 o 
  -5   5   7       47.19       44.45      3.86 o 
  -4   5   7      238.85      229.37      9.23 o 
  -3   5   7        0.84        0.24      1.57 o 
  -2   5   7       95.07       88.12      5.05 o 
  -1   5   7       26.07       14.79      5.96 o 
   0   5   7        1.08        2.96      3.26 o 
   1   5   7        0.87        0.86      2.35 o 
   2   5   7        6.26        8.23      6.66 o 
   3   5   7        2.96       -0.35      2.54 o 
 -13   6   7        0.11        2.44      3.15 o 
 -12   6   7        2.75        2.58      3.39 o 
 -11   6   7        9.27        8.58      4.74 o 
 -10   6   7       24.41       25.55      7.70 o 
  -9   6   7        8.00        7.93      2.76 o 
  -8   6   7       10.83        7.92      2.39 o 
  -7   6   7       70.03       75.72      5.45 o 
  -6   6   7        9.23        9.55      1.88 o 
  -5   6   7       18.60       18.40      3.63 o 
  -4   6   7        0.00        0.37      0.71 o 
  -3   6   7       10.48        9.01      2.21 o 
  -2   6   7        0.70       -1.31      3.15 o 
  -1   6   7       73.10       93.19     15.00 o 
   0   6   7        8.14       11.11      5.00 o 
   1   6   7        1.08       -8.34      5.56 o 
   2   6   7        0.83       -0.29      3.58 o 
 -13   7   7        1.68        0.63      2.74 o 
 -12   7   7       13.90       14.26      6.70 o 
 -11   7   7       14.98       16.54      6.35 o 
 -10   7   7       20.63       27.95      8.24 o 
  -9   7   7      119.71       99.64      8.69 o 
  -8   7   7       13.05       10.60      2.42 o 
  -7   7   7       87.99       90.33     10.83 o 
  -6   7   7       20.91       20.82      3.40 o 
  -5   7   7       25.33       23.76      3.35 o 
  -4   7   7      209.22      207.07     16.34 o 
  -3   7   7      118.50      116.97     16.29 o 
  -2   7   7        2.40       -1.75      4.25 o 
  -1   7   7        0.27       -2.76      4.31 o 
   0   7   7        0.03        7.04      4.95 o 
 -13   8   7       11.68       21.91      8.53 o 
 -12   8   7        0.13        4.01      3.77 o 
 -11   8   7        0.69        2.38      3.43 o 
 -10   8   7       38.21       38.56      9.52 o 
  -9   8   7      210.84      225.98     21.65 o 
  -8   8   7      325.09      358.02     19.26 o 
  -7   8   7      120.47      141.79     12.99 o 
  -6   8   7        0.03       -1.56      1.56 o 
  -5   8   7      129.10      138.73     17.76 o 
  -4   8   7      190.13      197.07     21.54 o 
  -3   8   7        1.47        2.52      2.75 o 
  -2   8   7       20.75       26.90      8.68 o 
  -1   8   7        6.16       16.18      6.95 o 
 -13   9   7       34.29       49.88     12.83 o 
 -12   9   7       32.17       28.21      8.93 o 
 -11   9   7       44.57       31.99      9.40 o 
 -10   9   7        8.33        2.91      3.19 o 
  -9   9   7        3.11        7.84      3.61 o 
  -8   9   7        3.18        1.82      2.41 o 
  -7   9   7       78.84       73.13      8.98 o 
  -6   9   7      175.12      193.22     13.79 o 
  -5   9   7      342.27      396.75     31.55 o 
  -4   9   7      105.35      116.01     17.41 o 
  -3   9   7        6.12        8.68      6.13 o 
  -2   9   7        1.56       -2.37      3.26 o 
 -12  10   7       48.74       64.38     13.74 o 
 -11  10   7        4.40       13.62      6.23 o 
 -10  10   7       21.74       21.07      7.57 o 
  -9  10   7       22.49       22.35      7.57 o 
  -8  10   7        1.90        2.97      2.81 o 
  -7  10   7       99.75       92.44     10.15 o 
  -6  10   7       32.44       16.00      6.57 o 
  -5  10   7       28.20       30.82      9.15 o 
  -4  10   7        6.26       -8.26      5.50 o 
  -3  10   7        0.00       14.15      6.89 o 
 -12  11   7        1.03        2.59      3.64 o 
 -11  11   7        5.55       -5.32      4.59 o 
 -10  11   7       40.12       48.09     11.13 o 
  -9  11   7        3.40        0.59      8.20 o 
  -8  11   7        0.04       -0.05      6.09 o 
  -7  11   7        0.00       -5.46      4.36 o 
  -6  11   7       52.56       56.62     14.10 o 
  -5  11   7        2.50        5.47      3.38 o 
  -9  12   7        2.36        0.08      8.91 o 
   2 -12   8        0.13        8.57      6.28 o 
   3 -12   8        8.99        6.89      5.87 o 
   4 -12   8       12.39       30.98     11.13 o 
   5 -12   8        0.69        2.29      3.51 o 
   6 -12   8        3.45        1.48      3.47 o 
  -1 -11   8       43.10       38.53     12.66 o 
   0 -11   8       86.70       92.98     18.72 o 
   1 -11   8        0.81        0.19      4.89 o 
   2 -11   8       73.38       65.46     15.85 o 
   3 -11   8        9.85       -4.25      4.70 o 
   4 -11   8       28.25       22.04      9.17 o 
   5 -11   8        7.22        7.75      5.61 o 
   6 -11   8        3.31       -8.45      6.08 o 
   7 -11   8        4.87        6.84      5.86 o 
  -4 -10   8       22.16       21.97      8.59 o 
  -3 -10   8        0.61       -0.03      2.49 o 
  -2 -10   8       55.69       74.13     16.43 o 
  -1 -10   8       61.13       57.69     14.60 o 
   0 -10   8        8.04        7.77      5.66 o 
   1 -10   8       20.53       27.38      9.75 o 
   2 -10   8      121.80       97.95     18.13 o 
   3 -10   8       20.82       19.86      7.92 o 
   4 -10   8        0.74        5.21      4.38 o 
   5 -10   8       20.29       27.16      9.49 o 
   6 -10   8        0.18       11.03      6.26 o 
   7 -10   8       17.17       18.59      8.32 o 
  -5  -9   8        0.28       -6.52      5.14 o 
  -4  -9   8        1.81       -2.56      3.48 o 
  -3  -9   8        0.47       -3.86      4.16 o 
  -2  -9   8       38.91       37.28     11.64 o 
  -1  -9   8        2.72        2.66      5.30 o 
   0  -9   8        3.99       -5.13      4.74 o 
   1  -9   8        0.20        0.73      2.70 o 
   2  -9   8       16.46       16.89      6.83 o 
   3  -9   8        5.80        8.68      4.84 o 
   4  -9   8      287.51      321.89     30.84 o 
   5  -9   8        7.81        5.08      4.97 o 
   6  -9   8        6.30       -1.18      2.73 o 
   7  -9   8       14.70       16.14      6.84 o 
   8  -9   8        2.51        0.42      2.78 o 
  -6  -8   8       40.92       30.22      9.89 o 
  -5  -8   8       72.60       62.50     14.40 o 
  -4  -8   8        2.49        6.27      5.08 o 
  -3  -8   8       12.22       14.90      6.61 o 
  -2  -8   8        2.90        3.37      4.07 o 
  -1  -8   8       61.38       68.72     14.40 o 
   0  -8   8      808.28      848.32     48.66 o 
   1  -8   8      182.63      172.00     21.37 o 
   2  -8   8        0.12       -0.62      3.14 o 
   3  -8   8       32.25       29.25      9.24 o 
   4  -8   8       14.66        9.36      5.34 o 
   5  -8   8        4.87        4.57      4.38 o 
   6  -8   8        5.09        6.56      4.86 o 
   7  -8   8       22.16       27.49      8.87 o 
   8  -8   8       18.37        2.02      3.42 o 
  -7  -7   8       21.26       26.78      9.41 o 
  -6  -7   8        8.99       15.11      7.07 o 
  -5  -7   8       28.46       28.16      9.09 o 
  -4  -7   8      126.02      138.02     20.11 o 
  -3  -7   8        3.31        3.28      1.89 o 
  -2  -7   8        0.42        0.88      1.23 o 
  -1  -7   8      145.57      125.30      8.34 o 
   0  -7   8       98.69      111.40      6.03 o 
   1  -7   8        0.62        1.19      3.04 o 
   2  -7   8       98.31       91.29     15.13 o 
   3  -7   8       51.28       56.00     11.86 o 
   4  -7   8        5.67        3.79      3.60 o 
   5  -7   8       52.32       71.24     13.77 o 
   6  -7   8       46.70       56.59     12.24 o 
   7  -7   8      102.24       86.14     15.59 o 
   8  -7   8       67.34       75.95     15.01 o 
  -8  -6   8        0.77        3.79      7.39 o 
  -7  -6   8       57.04       55.57     12.40 o 
  -6  -6   8      167.00      156.05     20.43 o 
  -5  -6   8        1.41        1.72      3.30 o 
  -4  -6   8       52.63       44.25      6.52 o 
  -3  -6   8       28.88       26.93      4.79 o 
  -2  -6   8      174.74      168.44     10.91 o 
  -1  -6   8       54.44       54.21      6.28 o 
   0  -6   8     1231.37     1146.04     22.15 o 
   1  -6   8       76.47       72.96      5.09 o 
   2  -6   8      503.53      559.93     35.38 o 
   3  -6   8      118.96      117.41      7.10 o 
   4  -6   8      155.80      154.37     12.46 o 
   5  -6   8       70.88       63.66      6.56 o 
   6  -6   8       42.76       51.75     11.62 o 
   7  -6   8        2.46        1.58      2.52 o 
   8  -6   8      253.70      214.54     24.67 o 
  -9  -5   8        1.04        1.62      5.06 o 
  -8  -5   8       44.11       67.31      9.58 o 
  -7  -5   8        0.48       -3.32      4.04 o 
  -6  -5   8       99.64       97.81     15.62 o 
  -5  -5   8      477.77      470.14     33.19 o 
  -4  -5   8       89.72       89.28      9.01 o 
  -3  -5   8        0.78        3.63      2.07 o 
  -2  -5   8     1906.76     1890.78     35.37 o 
  -1  -5   8        0.20        2.32      2.44 o 
   0  -5   8     1290.75     1271.45     25.48 o 
   1  -5   8      117.18      117.66      5.31 o 
   2  -5   8        0.30       -1.49      0.99 o 
   3  -5   8      346.33      329.53     11.73 o 
   4  -5   8       36.11       32.92      3.95 o 
   5  -5   8        1.78        2.69      4.75 o 
   6  -5   8        4.65        3.88      2.24 o 
   7  -5   8      124.55      128.43     18.71 o 
   8  -5   8      134.54      136.55     19.82 o 
  -9  -4   8       21.83       18.75      4.55 o 
  -8  -4   8       30.29       30.37      6.21 o 
  -7  -4   8       76.72       73.10     15.48 o 
  -6  -4   8        0.01        0.07      1.94 o 
  -5  -4   8      145.08      145.66     17.32 o 
  -4  -4   8        1.61        1.71      1.90 o 
  -3  -4   8       73.16       59.07      6.64 o 
  -2  -4   8      228.50      220.46     12.01 o 
  -1  -4   8      354.22      360.57     14.65 o 
   0  -4   8      403.70      394.88     11.58 o 
   1  -4   8       16.16       15.41      2.11 o 
   2  -4   8        4.48        6.08      1.47 o 
   3  -4   8      107.55       96.94      6.47 o 
   4  -4   8       14.08       11.56      2.33 o 
   5  -4   8      149.25      147.38     15.17 o 
   6  -4   8        7.97        6.92      3.89 o 
   7  -4   8       12.02        9.44      4.64 o 
 -10  -3   8       14.45       19.46      8.21 o 
  -9  -3   8       60.98       68.53     16.30 o 
  -8  -3   8       35.26       33.57      5.99 o 
  -7  -3   8        6.84        4.11      2.66 o 
  -6  -3   8      112.00      119.36     10.96 o 
  -5  -3   8      485.82      475.09     20.05 o 
  -4  -3   8       79.06       93.66      8.46 o 
  -3  -3   8        8.08       10.98      4.26 o 
  -2  -3   8       41.83       41.12      5.18 o 
  -1  -3   8        2.40        0.54      1.52 o 
   0  -3   8        1.06        0.71      0.81 o 
   1  -3   8       53.62       48.41      3.77 o 
   2  -3   8      295.31      280.24     15.94 o 
   3  -3   8        2.29        1.72      1.92 o 
   4  -3   8        4.63        3.40      2.83 o 
   5  -3   8      102.93       94.72     13.27 o 
   6  -3   8        5.59        5.84      3.58 o 
   7  -3   8        0.68        0.02      2.19 o 
 -11  -2   8        3.64        0.28      2.60 o 
 -10  -2   8       44.86       33.16      9.88 o 
  -9  -2   8       22.75       26.20      5.20 o 
  -8  -2   8      124.30      129.76     11.33 o 
  -7  -2   8      166.66      151.96     15.93 o 
  -6  -2   8       74.58       72.99      9.64 o 
  -5  -2   8      299.88      306.12     15.42 o 
  -4  -2   8       35.19       35.60      5.07 o 
  -3  -2   8        3.29        1.53      1.61 o 
  -2  -2   8      538.67      515.93     14.53 o 
  -1  -2   8       18.10       17.50      2.70 o 
   0  -2   8       13.32       14.93      3.04 o 
   1  -2   8      759.14      791.82     16.22 o 
   2  -2   8      344.20      340.24     10.49 o 
   3  -2   8        8.50        9.39      1.98 o 
   4  -2   8        9.83       12.68      5.54 o 
   5  -2   8       16.50        8.64      4.97 o 
   6  -2   8       26.56       27.22      8.18 o 
   7  -2   8       49.64       56.48     12.40 o 
 -11  -1   8        0.05        0.47      2.47 o 
 -10  -1   8        0.07        4.31      4.17 o 
  -9  -1   8      302.56      306.43     16.52 o 
  -8  -1   8      267.12      278.50     15.66 o 
  -7  -1   8        8.21        7.87      2.68 o 
  -6  -1   8      180.18      161.43     11.23 o 
  -5  -1   8      531.11      544.91     21.26 o 
  -4  -1   8      130.64      139.31      7.97 o 
  -3  -1   8        4.37        4.88      3.13 o 
  -2  -1   8      260.93      273.37     12.97 o 
  -1  -1   8        7.36        6.25      1.98 o 
   0  -1   8      193.43      186.18      8.55 o 
   1  -1   8      173.73      170.53      6.31 o 
   2  -1   8       63.24       67.16     10.37 o 
   3  -1   8      125.31      101.64     13.64 o 
   4  -1   8       22.49       19.98      6.65 o 
   5  -1   8       96.12      125.55     17.36 o 
   6  -1   8        8.87        8.05      4.61 o 
 -12   0   8        1.01        1.56      3.63 o 
 -11   0   8        1.04        5.71      4.67 o 
 -10   0   8        2.87        5.72      3.91 o 
  -9   0   8        1.17        6.10      2.31 o 
  -8   0   8       16.95       22.65      4.16 o 
  -7   0   8        1.02        2.63      2.04 o 
  -6   0   8       95.48       82.30     14.84 o 
  -5   0   8      187.00      202.52      9.67 o 
  -4   0   8      189.72      193.30      7.96 o 
  -3   0   8       68.95       71.76      6.30 o 
  -2   0   8       11.97        9.36      1.93 o 
  -1   0   8      116.22      124.38     12.66 o 
   0   0   8        8.33        7.79      3.17 o 
   1   0   8       61.02       63.09     10.22 o 
   2   0   8        8.69        7.55      4.05 o 
   3   0   8       75.21       85.24     13.53 o 
   4   0   8        2.42        3.75      3.42 o 
   5   0   8        2.29        2.43      3.55 o 
   6   0   8       11.22        7.79      4.70 o 
 -12   1   8       40.82       41.33     11.91 o 
 -11   1   8       35.33       42.35     11.22 o 
 -10   1   8       16.45       15.21      6.27 o 
  -9   1   8       99.82      109.28      8.51 o 
  -8   1   8       62.88       57.34      6.32 o 
  -7   1   8       62.17       66.59      6.72 o 
  -6   1   8       83.27       81.93      7.23 o 
  -5   1   8        2.44        4.09      1.76 o 
  -4   1   8      133.55      147.10      8.02 o 
  -3   1   8        2.16        1.95      1.12 o 
  -2   1   8      354.09      366.06     16.22 o 
  -1   1   8       95.56       87.56     11.84 o 
   0   1   8        4.80       10.84      3.93 o 
   1   1   8       57.15       67.60     11.23 o 
   2   1   8       55.93       54.77     10.93 o 
   3   1   8        6.21        7.40      4.99 o 
   4   1   8       24.83       28.85      9.09 o 
   5   1   8        3.53        6.58      4.78 o 
 -12   2   8        9.29        9.84      5.51 o 
 -11   2   8       58.99       65.48     13.26 o 
 -10   2   8      141.32      153.99     19.12 o 
  -9   2   8      202.70      204.70     10.82 o 
  -8   2   8       84.37       87.06      7.28 o 
  -7   2   8      224.15      231.24     11.96 o 
  -6   2   8       45.90       46.58      8.14 o 
  -5   2   8      169.20      154.89     10.28 o 
  -4   2   8      240.77      241.54     11.79 o 
  -3   2   8        5.88        3.04      1.43 o 
  -2   2   8        7.01        8.02      1.54 o 
  -1   2   8        0.52        2.88      3.08 o 
   0   2   8        0.86        1.61      2.11 o 
   1   2   8        0.07       -1.03      2.36 o 
   2   2   8        6.03        4.48      3.14 o 
   3   2   8        0.32        0.32      2.89 o 
   4   2   8       71.81       82.38     15.62 o 
 -13   3   8       24.17       26.48      9.23 o 
 -12   3   8       18.98       21.65      8.24 o 
 -11   3   8        0.00       -6.42      4.31 o 
 -10   3   8      132.46      116.80     16.66 o 
  -9   3   8        5.76        4.21      2.20 o 
  -8   3   8       35.38       31.77      4.30 o 
  -7   3   8       78.48       92.29     11.90 o 
  -6   3   8     1094.90     1107.80     28.94 o 
  -5   3   8       71.71       72.48      7.89 o 
  -4   3   8       32.17       26.43      6.40 o 
  -3   3   8       15.18       12.19      3.77 o 
  -2   3   8       54.56       52.70      9.82 o 
  -1   3   8      286.79      295.04     23.75 o 
   0   3   8      129.12      128.04     16.39 o 
   1   3   8        1.98       -3.32      3.24 o 
   2   3   8        6.21       10.70      5.68 o 
   3   3   8       73.87       98.49     16.72 o 
   4   3   8       33.15       31.79     10.09 o 
 -13   4   8       14.70       33.85     10.06 o 
 -12   4   8       44.05       62.20     13.10 o 
 -11   4   8       98.25      104.20     16.14 o 
 -10   4   8      253.75      269.28     24.54 o 
  -9   4   8       17.82       17.41      2.37 o 
  -8   4   8      331.44      359.04     24.87 o 
  -7   4   8      471.63      462.51     15.92 o 
  -6   4   8      450.30      422.38     14.31 o 
  -5   4   8       36.61       35.93      3.88 o 
  -4   4   8       31.95       30.10      4.57 o 
  -3   4   8       58.01       57.94      4.82 o 
  -2   4   8        0.14       -0.43      2.93 o 
  -1   4   8        1.72        1.24      3.25 o 
   0   4   8       44.16       46.08     10.24 o 
   1   4   8       13.47        9.71      5.43 o 
   2   4   8        3.65        5.31      4.26 o 
   3   4   8       36.05       54.52     13.40 o 
 -13   5   8       44.67       41.78     11.70 o 
 -12   5   8        0.21       -6.18      4.54 o 
 -11   5   8        3.68        6.43      4.05 o 
 -10   5   8      292.36      333.28     26.92 o 
  -9   5   8       27.60       20.35      6.54 o 
  -8   5   8     1516.10     1415.45     96.21 o 
  -7   5   8       47.16       45.40      4.23 o 
  -6   5   8      685.06      682.28     31.17 o 
  -5   5   8       30.89       31.08      3.64 o 
  -4   5   8        1.93        2.58      1.55 o 
  -3   5   8       27.62       37.12      9.12 o 
  -2   5   8        2.16        2.58      4.10 o 
  -1   5   8       58.56       51.60     11.08 o 
   0   5   8       78.38       86.84     15.18 o 
   1   5   8       30.87       31.76      9.86 o 
   2   5   8        6.24        0.45      2.81 o 
 -13   6   8       12.15       17.88      7.14 o 
 -12   6   8        1.19       14.93      7.59 o 
 -11   6   8        0.27        1.84      1.92 o 
 -10   6   8        5.26       -2.36      2.91 o 
  -9   6   8       15.18       15.71      3.62 o 
  -8   6   8      436.92      442.83     20.80 o 
  -7   6   8        3.89        1.75      1.44 o 
  -6   6   8       11.35       12.26      4.51 o 
  -5   6   8        2.90        1.74      1.73 o 
  -4   6   8        9.89        5.62      1.52 o 
  -3   6   8      214.34      229.12     23.00 o 
  -2   6   8       19.29       24.46      7.92 o 
  -1   6   8      105.55       96.67     16.09 o 
   0   6   8        7.66        2.68      3.68 o 
   1   6   8        6.21       10.56      6.21 o 
 -13   7   8        0.18        8.15      5.25 o 
 -12   7   8       10.27       16.10      6.95 o 
 -11   7   8        9.12       10.94      5.30 o 
 -10   7   8       45.63       36.40      9.13 o 
  -9   7   8        2.82        1.43      2.75 o 
  -8   7   8        0.82        2.35      2.34 o 
  -7   7   8       89.51      102.52      9.84 o 
  -6   7   8       31.29       33.07      4.18 o 
  -5   7   8        1.29       -0.44      1.18 o 
  -4   7   8       66.12       74.60     13.39 o 
  -3   7   8        0.46       -0.21      2.27 o 
  -2   7   8        0.26        2.43      4.82 o 
  -1   7   8        2.75        0.85      3.82 o 
 -13   8   8        0.01        1.16      2.55 o 
 -12   8   8        9.85       16.61      6.97 o 
 -11   8   8       18.41       15.26      6.45 o 
 -10   8   8        8.16        5.76      3.71 o 
  -9   8   8        0.70       -1.10      2.02 o 
  -8   8   8      169.51      188.00     19.83 o 
  -7   8   8        3.72        3.45      2.02 o 
  -6   8   8       81.28       76.34      8.38 o 
  -5   8   8       14.61       22.58      8.23 o 
  -4   8   8       12.04       12.37      6.05 o 
  -3   8   8        2.92        0.65      5.01 o 
  -2   8   8       72.25       87.47     16.13 o 
 -13   9   8       10.40       21.02      8.30 o 
 -12   9   8        0.51        2.42      3.30 o 
 -11   9   8        2.13        3.61      3.41 o 
 -10   9   8       16.74       16.80      7.09 o 
  -9   9   8       34.96       30.01     11.17 o 
  -8   9   8        8.10        9.66      3.22 o 
  -7   9   8       23.50       25.56      5.31 o 
  -6   9   8       21.20       15.42      6.50 o 
  -5   9   8        1.96        0.48      3.22 o 
  -4   9   8       48.10       37.46     10.49 o 
  -3   9   8        0.68        2.65      2.87 o 
 -12  10   8        2.85       -5.14      4.26 o 
 -11  10   8        4.71       -1.44      2.60 o 
 -10  10   8       51.56       42.44      7.76 o 
  -9  10   8        0.63        6.80      5.17 o 
  -8  10   8       23.55       23.89      6.40 o 
  -7  10   8        5.93       11.95      6.18 o 
  -6  10   8      145.29      146.64     20.51 o 
  -5  10   8       93.97       89.00     16.47 o 
 -11  11   8        0.48        6.61      4.82 o 
 -10  11   8        2.90        7.21      3.48 o 
  -9  11   8        9.86        4.39      4.43 o 
  -8  11   8        5.29      -10.04      6.69 o 
  -7  11   8        1.13        1.97      4.20 o 
   0 -11   9        5.65        7.83      6.29 o 
   1 -11   9       29.94       45.39     13.00 o 
   2 -11   9       18.19        8.04      4.89 o 
   3 -11   9       84.18       95.73     19.18 o 
   4 -11   9        4.70       -9.49      6.32 o 
   5 -11   9       72.72      100.51     19.53 o 
  -3 -10   9       41.92       80.38     18.01 o 
  -2 -10   9        3.11        5.02      5.15 o 
  -1 -10   9        1.44       -5.24      5.13 o 
   0 -10   9       23.03       26.64      9.88 o 
   1 -10   9        9.57        9.60      7.29 o 
   2 -10   9       90.34      103.31     18.95 o 
   3 -10   9      182.75      201.74     26.41 o 
   4 -10   9        9.49       13.47      8.20 o 
   5 -10   9        3.97       18.23      8.50 o 
   6 -10   9       14.55       25.18      9.87 o 
  -5  -9   9       23.22       31.32     11.10 o 
  -4  -9   9        4.43        3.39      4.72 o 
  -3  -9   9       14.43        9.80      5.53 o 
  -2  -9   9        8.96       17.92      8.69 o 
  -1  -9   9       45.26       66.90     15.27 o 
   0  -9   9        8.79       11.24      6.45 o 
   1  -9   9       55.14       65.81     14.48 o 
   2  -9   9        9.77       28.92     10.43 o 
   3  -9   9       81.50       86.71     16.81 o 
   4  -9   9        1.75       -2.50      3.94 o 
   5  -9   9        7.85        5.22      3.74 o 
   6  -9   9       20.73       17.92      7.81 o 
   7  -9   9        6.97        8.65      4.63 o 
  -6  -8   9       33.04       33.45     10.78 o 
  -5  -8   9       17.98       26.22      9.94 o 
  -4  -8   9        5.86       11.62      6.24 o 
  -3  -8   9        0.44       -2.46      3.72 o 
  -2  -8   9        5.59        5.98      4.96 o 
  -1  -8   9       59.21       75.62     15.39 o 
   0  -8   9        3.29       -2.00      5.25 o 
   1  -8   9        5.25        4.31      4.17 o 
   2  -8   9       27.42       37.98     10.93 o 
   3  -8   9       10.99        4.83      2.93 o 
   4  -8   9        1.00        4.54      4.37 o 
   5  -8   9       15.09        8.30      6.22 o 
   6  -8   9       13.92       13.07      6.44 o 
   7  -8   9        2.51        2.69      3.68 o 
  -7  -7   9       12.36        6.40      4.81 o 
  -6  -7   9       13.96        6.89      5.13 o 
  -5  -7   9       13.00       23.98      9.23 o 
  -4  -7   9        5.74        7.54      4.34 o 
  -3  -7   9        1.38       -0.60      3.27 o 
  -2  -7   9        0.80       -1.91      2.82 o 
  -1  -7   9       12.39       11.29      7.12 o 
   0  -7   9       10.69       11.66      5.89 o 
   1  -7   9      204.33      212.77     23.96 o 
   2  -7   9       20.67       17.06      6.89 o 
   3  -7   9       32.91       37.79     10.57 o 
   4  -7   9       84.92       81.39     15.20 o 
   5  -7   9       40.31       61.58     13.41 o 
   6  -7   9       14.69        7.45      4.23 o 
   7  -7   9       23.57       17.45      8.02 o 
  -8  -6   9       30.67       29.47      9.21 o 
  -7  -6   9       28.84       24.76      8.39 o 
  -6  -6   9       47.53       55.55     12.41 o 
  -5  -6   9      160.58      177.57     22.29 o 
  -4  -6   9       37.10       48.05     11.25 o 
  -3  -6   9       75.55       77.13      8.20 o 
  -2  -6   9      219.03      190.37     11.78 o 
  -1  -6   9       31.97       31.83      8.06 o 
   0  -6   9       96.01       80.64      6.49 o 
   1  -6   9       49.58       43.80      4.65 o 
   2  -6   9       29.57       33.06      8.79 o 
   3  -6   9        3.57       -0.04      4.64 o 
   4  -6   9       39.14       37.63      9.87 o 
   5  -6   9       41.61       43.76     11.23 o 
   6  -6   9       76.10       70.86     14.61 o 
   7  -6   9       56.17       60.36     13.59 o 
  -8  -5   9        4.07        1.41      2.58 o 
  -7  -5   9       83.09       80.30     15.85 o 
  -6  -5   9      560.91      558.18     37.60 o 
  -5  -5   9      147.54      172.27     20.51 o 
  -4  -5   9       36.53       27.93      5.10 o 
  -3  -5   9      243.88      229.14     13.76 o 
  -2  -5   9      311.13      264.60     13.87 o 
  -1  -5   9        0.63       -1.57      1.13 o 
   0  -5   9       43.88       50.02      5.65 o 
   1  -5   9      227.44      205.72      7.71 o 
   2  -5   9      110.29      111.86      9.70 o 
   3  -5   9      292.93      284.57     11.53 o 
   4  -5   9        0.34        1.33      1.78 o 
   5  -5   9      105.43      122.32     10.69 o 
   6  -5   9        9.04        6.35      4.07 o 
   7  -5   9       13.50       10.91      5.68 o 
  -9  -4   9        9.23        5.81      2.98 o 
  -8  -4   9       18.60       15.71      4.44 o 
  -7  -4   9        0.50        0.57      1.66 o 
  -6  -4   9       11.35       18.00      6.62 o 
  -5  -4   9       14.77       12.44      5.75 o 
  -4  -4   9      217.02      192.10     14.44 o 
  -3  -4   9        1.33        1.19      1.45 o 
  -2  -4   9      232.50      197.24     12.01 o 
  -1  -4   9     1285.39     1227.03     29.18 o 
   0  -4   9       83.86       80.47      5.02 o 
   1  -4   9     1790.45     1746.34     86.66 o 
   2  -4   9      275.65      277.58     11.24 o 
   3  -4   9       21.85       18.10      3.89 o 
   4  -4   9       75.41       66.38     11.54 o 
   5  -4   9        5.98        4.57      2.44 o 
   6  -4   9        1.70       -0.29      1.83 o 
 -10  -3   9        0.82        1.05      2.91 o 
  -9  -3   9        4.55        9.37      4.96 o 
  -8  -3   9        3.64        5.34      3.24 o 
  -7  -3   9       22.04       19.64      4.81 o 
  -6  -3   9      131.53      118.30     11.11 o 
  -5  -3   9       43.76       36.67      8.29 o 
  -4  -3   9       16.98       16.04      3.74 o 
  -3  -3   9       18.47       24.69      6.41 o 
  -2  -3   9       88.62       93.83      8.51 o 
  -1  -3   9      716.88      721.17     17.84 o 
   0  -3   9      122.45      158.85      7.21 o 
   1  -3   9      251.18      245.76      8.95 o 
   2  -3   9        5.80        4.62      1.68 o 
   3  -3   9        1.49       -0.80      2.33 o 
   4  -3   9        0.74       -0.25      2.24 o 
   5  -3   9       13.30       12.31      5.20 o 
   6  -3   9       64.08       58.47     11.77 o 
 -10  -2   9        0.34        8.19      5.46 o 
  -9  -2   9       32.78       33.12      5.89 o 
  -8  -2   9       58.36       51.84      7.40 o 
  -7  -2   9        0.03       -2.82      2.83 o 
  -6  -2   9      187.46      179.95     17.52 o 
  -5  -2   9      209.28      219.80     13.93 o 
  -4  -2   9       95.55       99.59      8.93 o 
  -3  -2   9       53.64       61.46      6.87 o 
  -2  -2   9        5.84        3.87      1.61 o 
  -1  -2   9       60.39       53.25      5.07 o 
   0  -2   9      128.81      124.50      6.85 o 
   1  -2   9      264.55      260.81      9.62 o 
   2  -2   9       24.70       24.66      3.05 o 
   3  -2   9      133.17      138.11     15.73 o 
   4  -2   9        0.80       -6.39      4.26 o 
   5  -2   9        0.51        6.78      4.08 o 
   6  -2   9       36.07       39.54     10.42 o 
 -11  -1   9       26.39       25.19      8.93 o 
 -10  -1   9        3.09        8.90      4.46 o 
  -9  -1   9       61.67       57.64      7.62 o 
  -8  -1   9       43.68       47.55      6.84 o 
  -7  -1   9      568.41      522.98     21.58 o 
  -6  -1   9      253.08      243.73     15.54 o 
  -5  -1   9       34.06       36.24      5.40 o 
  -4  -1   9       11.51       12.97      2.68 o 
  -3  -1   9       14.53       10.72      2.01 o 
  -2  -1   9      284.96      275.86     10.82 o 
  -1  -1   9      811.29      817.63     35.00 o 
   0  -1   9      101.99      106.26      4.90 o 
   1  -1   9        3.28        2.33      2.61 o 
   2  -1   9       90.17       88.89     12.76 o 
   3  -1   9      111.86      107.36     14.99 o 
   4  -1   9        2.49        5.66      3.23 o 
   5  -1   9        2.27        3.89      3.55 o 
 -11   0   9       46.33       52.96     12.86 o 
 -10   0   9        5.23        1.72      2.88 o 
  -9   0   9        4.46        1.70      1.96 o 
  -8   0   9      496.76      515.72     20.93 o 
  -7   0   9      532.02      509.23     22.61 o 
  -6   0   9       35.27       38.61      5.53 o 
  -5   0   9      139.11      138.62     10.04 o 
  -4   0   9       17.12       20.56      3.88 o 
  -3   0   9        7.39       51.63      4.88 o 
  -2   0   9      197.27      194.16      9.98 o 
  -1   0   9       76.39       88.90      6.03 o 
   0   0   9       62.52       68.00     10.91 o 
   1   0   9       41.46       53.36      9.92 o 
   2   0   9        4.62       -0.10      3.07 o 
   3   0   9       11.97       19.67      7.26 o 
   4   0   9       52.05       58.38     12.29 o 
   5   0   9        9.54       14.95      6.32 o 
 -12   1   9        0.51        6.21      4.83 o 
 -11   1   9        1.17       -0.38      2.56 o 
 -10   1   9        2.46        5.12      3.97 o 
  -9   1   9        8.59       12.19      3.23 o 
  -8   1   9       14.50       13.49      3.23 o 
  -7   1   9        5.12        6.28      2.07 o 
  -6   1   9       32.92       25.09      4.29 o 
  -5   1   9        7.23        7.54      2.58 o 
  -4   1   9       69.97       61.77      6.34 o 
  -3   1   9       36.34       44.66      5.01 o 
  -2   1   9       29.03       27.22      4.72 o 
  -1   1   9       42.58       44.60      8.88 o 
   0   1   9       18.53       12.01      5.36 o 
   1   1   9       49.88       43.63      9.48 o 
   2   1   9        0.05       -1.86      2.96 o 
   3   1   9       36.74       38.52     10.32 o 
   4   1   9       10.68       12.47      6.40 o 
 -12   2   9       94.13       97.71     17.30 o 
 -11   2   9       30.46       31.66      9.49 o 
 -10   2   9        1.72       -4.27      3.69 o 
  -9   2   9        4.40        4.54      1.80 o 
  -8   2   9       37.56       36.27      5.10 o 
  -7   2   9        1.03        1.95      1.34 o 
  -6   2   9       42.86       45.59      6.09 o 
  -5   2   9        1.07       -0.37      2.18 o 
  -4   2   9       48.14       51.66      5.63 o 
  -3   2   9      108.69      127.26      7.73 o 
  -2   2   9        2.07        5.23      3.42 o 
  -1   2   9       33.80       31.59      8.22 o 
   0   2   9        0.02       -4.04      3.30 o 
   1   2   9        0.15       -1.06      3.48 o 
   2   2   9       13.97       15.03      7.02 o 
   3   2   9       96.05      127.23     19.20 o 
 -12   3   9        7.15        2.62      3.28 o 
 -11   3   9       91.71      112.46     17.06 o 
 -10   3   9       10.51        7.96      4.53 o 
  -9   3   9      190.58      183.19     11.06 o 
  -8   3   9      200.75      194.89     11.52 o 
  -7   3   9        7.01        6.82      3.77 o 
  -6   3   9       45.22       52.65      6.55 o 
  -5   3   9       77.31       76.26      7.26 o 
  -4   3   9      172.21      179.76     10.17 o 
  -3   3   9       51.96       56.26      4.67 o 
  -2   3   9        9.90        3.08      2.75 o 
  -1   3   9        7.71        8.12      5.35 o 
   0   3   9       36.30       53.39     11.33 o 
   1   3   9        9.98       11.40      5.86 o 
   2   3   9       32.15      346.58     31.92 o 
   3   3   9        0.25       -0.03      5.37 o 
 -13   4   9       23.29       51.99     13.67 o 
 -12   4   9       71.29       88.73     16.19 o 
 -11   4   9       78.06       96.85     15.70 o 
 -10   4   9      205.36      209.81     21.70 o 
  -9   4   9       57.32       61.09      6.46 o 
  -8   4   9       88.29       77.26     11.74 o 
  -7   4   9        7.13        6.94      4.24 o 
  -6   4   9       26.40       23.85      4.28 o 
  -5   4   9      336.39      351.85     18.54 o 
  -4   4   9        4.34        4.08      1.58 o 
  -3   4   9        1.24        0.85      1.91 o 
  -2   4   9       16.81       10.54      4.65 o 
  -1   4   9       26.83       30.93      8.92 o 
   0   4   9       47.94       49.85     11.54 o 
   1   4   9        3.54        3.31      3.53 o 
   2   4   9        5.52        5.12      5.05 o 
 -13   5   9       46.62       58.67     13.62 o 
 -12   5   9        5.33       18.11      7.28 o 
 -11   5   9        0.01        7.20      4.87 o 
 -10   5   9      113.42      133.32     17.36 o 
  -9   5   9       95.83       95.35     13.72 o 
  -8   5   9       24.91       26.15      5.15 o 
  -7   5   9       92.05       91.59      9.10 o 
  -6   5   9      454.24      477.82     19.58 o 
  -5   5   9      304.34      315.98     14.86 o 
  -4   5   9        0.01       -0.59      1.62 o 
  -3   5   9       11.90       15.70      6.07 o 
  -2   5   9       25.03       27.94      8.52 o 
  -1   5   9        0.02       -2.74      3.36 o 
   0   5   9        4.80        7.59      5.81 o 
   1   5   9        0.02       -6.74      5.20 o 
 -13   6   9        8.58        5.79      4.57 o 
 -12   6   9      117.38      139.65     19.72 o 
 -11   6   9        3.32        6.12      4.32 o 
 -10   6   9        0.12       -5.19      3.67 o 
  -9   6   9       60.69       43.19      9.50 o 
  -8   6   9        0.18       -1.06      7.78 o 
  -7   6   9      881.24      928.77     29.34 o 
  -6   6   9       10.19       11.71      3.25 o 
  -5   6   9      216.07      229.17     12.84 o 
  -4   6   9        5.51        2.99      2.79 o 
  -3   6   9        0.05        2.66      3.41 o 
  -2   6   9        5.93        9.14      4.67 o 
  -1   6   9        0.92       -3.60      3.70 o 
 -13   7   9        1.79       -2.83      3.46 o 
 -12   7   9       21.82       15.40      7.03 o 
 -11   7   9        2.02       -0.40      2.24 o 
 -10   7   9       79.84       92.67     14.49 o 
  -9   7   9       35.26       24.78      5.36 o 
  -8   7   9        0.06       -1.24      5.06 o 
  -7   7   9      366.16      402.86     19.74 o 
  -6   7   9      140.04      154.95     11.66 o 
  -5   7   9      223.51      256.09     25.64 o 
  -4   7   9        0.48       -2.28      3.08 o 
  -3   7   9        3.46       27.75      9.14 o 
  -2   7   9      213.82      246.07     27.00 o 
 -13   8   9       12.67       18.36      7.61 o 
 -12   8   9        4.74       15.79      6.65 o 
 -11   8   9        4.16       -2.36      3.02 o 
 -10   8   9       20.50       23.23      7.39 o 
  -9   8   9       86.20       82.75      9.83 o 
  -8   8   9        1.17        1.02      1.98 o 
  -7   8   9      174.86      186.88     13.77 o 
  -6   8   9      322.95      372.06     31.66 o 
  -5   8   9       19.58       15.40      6.57 o 
  -4   8   9        0.03        0.22      3.68 o 
  -3   8   9       36.45       31.38     10.10 o 
 -12   9   9        0.69       10.40      5.90 o 
 -11   9   9       47.09       53.52     11.88 o 
 -10   9   9        9.38       15.90      6.42 o 
  -9   9   9       28.64       32.63      6.38 o 
  -8   9   9        9.42        2.42      1.91 o 
  -7   9   9       55.73       55.10     12.35 o 
  -6   9   9       22.74       23.92      8.83 o 
  -5   9   9      100.02       87.27     16.19 o 
 -11  10   9       14.01        2.51      4.22 o 
 -10  10   9        2.48        2.04      8.79 o 
  -9  10   9       32.78       31.34      6.32 o 
  -8  10   9        4.36        6.90      5.54 o 
  -7  10   9       56.67       60.17     13.77 o 
  -2 -10  10        6.55       -0.83      3.07 o 
  -1 -10  10       50.02       66.60     16.31 o 
   0 -10  10       23.11       57.31     15.04 o 
   1 -10  10       59.96       55.81     14.75 o 
   2 -10  10        1.17       -5.09      5.09 o 
   3 -10  10       89.99       89.46     18.14 o 
   4 -10  10       85.11       75.33     16.81 o 
   5 -10  10        5.39       10.98      7.26 o 
  -4  -9  10        6.73        0.96      3.25 o 
  -3  -9  10        1.29        6.38      5.37 o 
  -2  -9  10       38.91       53.95     14.04 o 
  -1  -9  10        0.14        0.15      2.19 o 
   0  -9  10       21.55       32.20     10.91 o 
   1  -9  10       53.04       82.49     17.05 o 
   2  -9  10       21.63       27.00      9.61 o 
   3  -9  10       61.81       66.30     14.78 o 
   4  -9  10       91.29       81.65     17.01 o 
   5  -9  10        0.00       -6.83      5.44 o 
  -5  -8  10       11.46        8.11      5.51 o 
  -4  -8  10        2.64        7.65      5.54 o 
  -3  -8  10       35.40       38.23     11.12 o 
  -2  -8  10        8.77       15.77      7.49 o 
  -1  -8  10       13.36       24.40      8.73 o 
   0  -8  10       14.30       25.84      9.91 o 
   1  -8  10        0.37       -1.47      3.88 o 
   2  -8  10       86.10      105.20     18.43 o 
   3  -8  10       59.73       85.15     16.33 o 
   4  -8  10       40.55       39.89     11.45 o 
   5  -8  10        1.42        0.22      2.98 o 
   6  -8  10        1.14        6.08      4.74 o 
  -7  -7  10        1.13       -2.46      4.63 o 
  -6  -7  10       11.79        8.71      4.14 o 
  -5  -7  10        0.29        7.52      6.17 o 
  -4  -7  10       45.87       56.84     13.39 o 
  -3  -7  10        0.55        4.91      5.30 o 
  -2  -7  10       19.07       18.48      7.70 o 
  -1  -7  10       20.63       11.96      6.42 o 
   0  -7  10       16.80       15.17      6.83 o 
   1  -7  10       31.68       35.03     10.61 o 
   2  -7  10       27.51       20.37      7.77 o 
   3  -7  10       11.50       16.93      7.46 o 
   4  -7  10        4.28        5.44      4.65 o 
   5  -7  10        0.89       -0.27      2.57 o 
   6  -7  10        8.01        6.63      4.99 o 
  -8  -6  10        3.03       -4.28      4.11 o 
  -7  -6  10        3.95        9.46      6.25 o 
  -6  -6  10       12.07        7.97      5.38 o 
  -5  -6  10       78.76       93.08     16.69 o 
  -4  -6  10        5.96        9.80      5.25 o 
  -3  -6  10       18.14       17.40      7.53 o 
  -2  -6  10       12.58        6.75      6.15 o 
  -1  -6  10        5.33       -5.55      4.32 o 
   0  -6  10       20.66       21.41      7.75 o 
   1  -6  10        1.45        5.22      3.92 o 
   2  -6  10       55.73       42.06     11.07 o 
   3  -6  10        4.49       11.30      6.50 o 
   4  -6  10       11.50       15.05      6.92 o 
   5  -6  10        3.18       -8.19      5.46 o 
   6  -6  10        8.06        3.66      3.91 o 
  -8  -5  10       27.59       25.93      6.68 o 
  -7  -5  10        0.00        1.19      2.42 o 
  -6  -5  10        0.78       -4.29      4.01 o 
  -5  -5  10      157.21      183.11     21.95 o 
  -4  -5  10      179.23      193.28     22.15 o 
  -3  -5  10       32.49       27.05      9.21 o 
  -2  -5  10        0.10       -0.53      1.15 o 
  -1  -5  10      264.91      232.98     13.22 o 
   0  -5  10       71.55       67.87     11.91 o 
   1  -5  10        3.86        4.89      1.97 o 
   2  -5  10        0.56       -1.15      1.70 o 
   3  -5  10        1.08        4.27      2.02 o 
   4  -5  10        8.75       15.84      7.14 o 
   5  -5  10       47.88       72.79     14.88 o 
   6  -5  10        0.26       13.61      6.71 o 
  -9  -4  10        0.01        7.45      5.21 o 
  -8  -4  10        0.40       -0.06      6.64 o 
  -7  -4  10       24.85       27.58      6.09 o 
  -6  -4  10      195.44      216.27     22.84 o 
  -5  -4  10      318.36      324.11     27.74 o 
  -4  -4  10       29.29       25.57      4.95 o 
  -3  -4  10      169.81      173.10     12.23 o 
  -2  -4  10      315.40      283.23     15.34 o 
  -1  -4  10      145.42      136.16     10.48 o 
   0  -4  10       32.36       32.23      3.47 o 
   1  -4  10        1.23        0.28      1.03 o 
   2  -4  10        0.46       -0.87      1.61 o 
   3  -4  10       36.19       34.67      5.82 o 
   4  -4  10       80.25       84.10      9.42 o 
   5  -4  10       57.94       87.36     16.49 o 
  -9  -3  10        9.75        3.91      3.57 o 
  -8  -3  10       33.04       34.12     10.60 o 
  -7  -3  10        2.46        4.72      3.16 o 
  -6  -3  10       43.13       49.13      7.43 o 
  -5  -3  10      100.01       93.34     14.22 o 
  -4  -3  10       42.89       37.04      5.86 o 
  -3  -3  10       77.69       65.90      9.54 o 
  -2  -3  10        0.01       -0.11      1.41 o 
  -1  -3  10        2.30        2.16      1.27 o 
   0  -3  10      340.85      330.81     10.97 o 
   1  -3  10       31.43       29.06      4.04 o 
   2  -3  10      761.15      733.25     33.82 o 
   3  -3  10       34.67       37.57      8.46 o 
   4  -3  10       13.87       14.68      5.41 o 
   5  -3  10       17.27       20.28      7.11 o 
 -10  -2  10       15.68       29.99     10.45 o 
  -9  -2  10        0.01        0.79      1.47 o 
  -8  -2  10        0.93        0.91      1.84 o 
  -7  -2  10       91.09       85.76      9.77 o 
  -6  -2  10        0.06        0.94      1.53 o 
  -5  -2  10       15.44        3.57      5.22 o 
  -4  -2  10        0.01        1.35      1.79 o 
  -3  -2  10        9.45        2.47      1.61 o 
  -2  -2  10       79.69       79.28      6.57 o 
  -1  -2  10      950.98      886.52     33.18 o 
   0  -2  10      285.16      283.77     18.57 o 
   1  -2  10      173.83      195.20     17.81 o 
   2  -2  10      156.40      177.96     17.94 o 
   3  -2  10      128.46      131.81     16.31 o 
   4  -2  10        1.05        3.32      3.01 o 
   5  -2  10        6.93        1.72      2.70 o 
 -11  -1  10       26.67       16.98      7.36 o 
 -10  -1  10       86.70       74.72     15.11 o 
  -9  -1  10        0.01        0.87      2.91 o 
  -8  -1  10        8.25        7.09      3.12 o 
  -7  -1  10        0.36        0.83      4.67 o 
  -6  -1  10       66.23       61.08      7.64 o 
  -5  -1  10      463.95      412.64     18.92 o 
  -4  -1  10        6.41        6.39      1.89 o 
  -3  -1  10        4.35        3.46      2.23 o 
  -2  -1  10      304.01      315.37     14.26 o 
  -1  -1  10      208.15      195.15      7.80 o 
   0  -1  10      323.09      357.39     15.36 o 
   1  -1  10       78.94       89.12     13.08 o 
   2  -1  10      238.88      254.56     22.90 o 
   3  -1  10        9.78       11.35      5.50 o 
   4  -1  10       38.11       33.89      9.28 o 
 -11   0  10       18.39       35.80     10.60 o 
 -10   0  10       38.29       27.27      8.88 o 
  -9   0  10       20.74       15.58      3.91 o 
  -8   0  10       29.68       21.78      4.46 o 
  -7   0  10      430.77      457.25     20.16 o 
  -6   0  10      452.26      436.29     19.22 o 
  -5   0  10       75.93       89.50      8.40 o 
  -4   0  10       12.40       14.93      3.43 o 
  -3   0  10       10.37       16.73      4.56 o 
  -2   0  10       51.84       47.76      4.96 o 
  -1   0  10      560.95      518.42     16.22 o 
   0   0  10      148.48      165.85     17.94 o 
   1   0  10        7.41       26.94      7.93 o 
   2   0  10       15.09       24.02      7.66 o 
   3   0  10        1.99        1.77      3.00 o 
   4   0  10        9.51        3.20      2.82 o 
 -12   1  10        0.20        3.61      3.88 o 
 -11   1  10        6.24        4.56      2.83 o 
 -10   1  10       44.93       46.87     11.11 o 
  -9   1  10       40.09       42.71      6.22 o 
  -8   1  10       31.08       32.72      5.26 o 
  -7   1  10      441.17      435.66     19.06 o 
  -6   1  10      152.33      155.09     11.06 o 
  -5   1  10        0.13        2.02      1.90 o 
  -4   1  10       35.63       30.87      4.66 o 
  -3   1  10        8.99        2.51      2.25 o 
  -2   1  10       86.87       72.95      5.49 o 
  -1   1  10       32.13       26.30      7.54 o 
   0   1  10      524.69      568.59     34.86 o 
   1   1  10       29.04       22.69      7.37 o 
   2   1  10       75.27       71.28     13.30 o 
   3   1  10        0.59       -0.81      2.59 o 
 -12   2  10        5.04       26.17     11.50 o 
 -11   2  10        0.00        4.73      4.21 o 
 -10   2  10       56.77       77.31     14.10 o 
  -9   2  10      136.73      124.10     10.08 o 
  -8   2  10       12.15        8.09      2.61 o 
  -7   2  10       59.67       67.77      7.28 o 
  -6   2  10       30.92       32.01      5.25 o 
  -5   2  10      148.48      156.96     10.80 o 
  -4   2  10        0.97       -0.80      1.05 o 
  -3   2  10        6.40        4.16      1.46 o 
  -2   2  10       53.89       44.42      9.74 o 
  -1   2  10        0.24       -0.02      2.41 o 
   0   2  10        1.08        0.22      2.13 o 
   1   2  10        0.81        6.25      3.78 o 
   2   2  10        2.94       -1.47      3.49 o 
 -12   3  10       30.45       37.84     10.88 o 
 -11   3  10       11.35       18.32      7.28 o 
 -10   3  10       34.72       27.42      8.55 o 
  -9   3  10      211.55      185.63     12.09 o 
  -8   3  10        6.17        6.52      2.62 o 
  -7   3  10       53.25       49.94      6.96 o 
  -6   3  10       96.87      103.50      9.32 o 
  -5   3  10       74.32       78.75      7.62 o 
  -4   3  10        0.92        0.54      2.70 o 
  -3   3  10        0.04       -1.88      3.78 o 
  -2   3  10       30.09       26.90      8.01 o 
  -1   3  10        2.07        4.39      3.96 o 
   0   3  10        0.03       -5.50      4.34 o 
   1   3  10       39.99       43.29     11.26 o 
   2   3  10       38.51       41.29     11.22 o 
 -12   4  10       34.06       38.41     10.74 o 
 -11   4  10       19.68        9.63      5.11 o 
 -10   4  10      123.63      158.40     19.19 o 
  -9   4  10       81.39       83.32     10.65 o 
  -8   4  10        0.50        3.25      2.90 o 
  -7   4  10        7.55        5.07      2.30 o 
  -6   4  10       48.65       53.88     11.93 o 
  -5   4  10        1.81        2.12      1.61 o 
  -4   4  10      126.00      124.43      7.85 o 
  -3   4  10       54.37       72.09     12.99 o 
  -2   4  10        1.35        3.62      3.47 o 
  -1   4  10       20.21       21.75      8.24 o 
   0   4  10        8.49        5.65      4.44 o 
 -13   5  10        0.16        6.52      4.71 o 
 -12   5  10        0.69        5.41      6.07 o 
 -11   5  10       24.83       27.82      8.57 o 
 -10   5  10       28.33       21.68      7.49 o 
  -9   5  10      140.38      153.80     17.56 o 
  -8   5  10        6.64        3.44      2.45 o 
  -7   5  10      138.31      157.93     12.13 o 
  -6   5  10       10.49        6.49      2.27 o 
  -5   5  10       20.02       15.85      3.29 o 
  -4   5  10        3.22       -0.10      2.86 o 
  -3   5  10       10.71       13.93      7.09 o 
  -2   5  10        0.72       -2.05      4.85 o 
  -1   5  10        1.61        1.61      2.75 o 
 -13   6  10       36.76       44.51     11.79 o 
 -12   6  10       91.29       89.27     15.84 o 
 -11   6  10       13.18       13.93      6.09 o 
 -10   6  10        8.34        7.95      4.62 o 
  -9   6  10        0.39        4.07      3.25 o 
  -8   6  10       13.97       12.15      3.78 o 
  -7   6  10       17.81       17.09      7.73 o 
  -6   6  10       18.20       24.86      4.76 o 
  -5   6  10      123.14      110.90     16.94 o 
  -4   6  10      126.45      145.10     19.72 o 
  -3   6  10        0.65        0.42      3.30 o 
  -2   6  10        3.97        4.88      4.16 o 
 -13   7  10        4.57       11.40      6.13 o 
 -12   7  10        3.78        6.63      4.73 o 
 -11   7  10       60.51       74.78     13.81 o 
 -10   7  10       18.17       16.92      6.44 o 
  -9   7  10       28.82       28.76      6.34 o 
  -8   7  10       13.54       11.46      3.70 o 
  -7   7  10        0.48       -2.14      1.92 o 
  -6   7  10      522.59      604.49     40.89 o 
  -5   7  10       21.99       27.86      9.14 o 
  -4   7  10       42.58       50.13     12.29 o 
  -3   7  10        2.56        3.67      4.50 o 
 -12   8  10        2.54       11.81      6.26 o 
 -11   8  10       58.60       75.34     14.03 o 
 -10   8  10       20.25       21.43      7.21 o 
  -9   8  10      126.45      142.46     13.16 o 
  -8   8  10       10.17       12.53      3.81 o 
  -7   8  10        2.21       -7.06      5.05 o 
  -6   8  10       48.05       54.60     13.19 o 
  -5   8  10      184.81      201.10     24.77 o 
 -11   9  10       13.55        7.45      4.67 o 
 -10   9  10       16.68       10.48      3.81 o 
  -9   9  10        0.12        0.58      2.76 o 
  -8   9  10       54.65       46.57     12.34 o 
  -3  -9  11        1.69       11.73      8.22 o 
  -2  -9  11       12.22       16.78      8.62 o 
  -1  -9  11        2.82        9.33      6.64 o 
   0  -9  11        2.96       -6.32      5.38 o 
   1  -9  11       24.01       31.93     11.05 o 
   2  -9  11      203.95      269.76     31.73 o 
   3  -9  11        0.08        2.23      4.58 o 
  -5  -8  11       34.73       44.92     12.88 o 
  -4  -8  11        0.21        5.46      5.22 o 
  -3  -8  11        5.04        6.23      5.73 o 
  -2  -8  11        2.70        3.94      5.27 o 
  -1  -8  11       32.43       22.29      9.62 o 
   0  -8  11        1.59        0.89      4.72 o 
   1  -8  11       72.14      111.93     19.66 o 
   2  -8  11       29.63       38.70     11.40 o 
   3  -8  11        0.31        2.16      2.54 o 
   4  -8  11        6.39        9.90      5.99 o 
  -6  -7  11       15.06        4.40      4.25 o 
  -5  -7  11        0.86        1.97      3.26 o 
  -4  -7  11        0.92        8.49      5.27 o 
  -3  -7  11        9.04       14.36      6.87 o 
  -2  -7  11        3.63        2.53      3.61 o 
  -1  -7  11       12.68        5.90      5.35 o 
   0  -7  11        4.04        5.22      3.72 o 
   1  -7  11        1.42       -9.06      6.04 o 
   2  -7  11        2.40        2.82      3.92 o 
   3  -7  11        0.62       -1.11      5.79 o 
   4  -7  11       86.65      103.18     18.62 o 
  -7  -6  11       83.89       99.10     24.11 o 
  -6  -6  11       51.86       68.26     14.83 o 
  -5  -6  11       47.66       78.76     15.38 o 
  -4  -6  11        2.24        2.76      4.73 o 
  -3  -6  11        9.37       12.94      6.05 o 
  -2  -6  11       24.53       25.73      9.31 o 
  -1  -6  11       38.39       46.72     11.87 o 
   0  -6  11        6.79        2.09      3.67 o 
   1  -6  11        0.16       -1.31      2.97 o 
   2  -6  11       93.69       96.08     16.97 o 
   3  -6  11      107.36      130.53     20.29 o 
   4  -6  11        3.21        0.17      3.21 o 
  -8  -5  11        7.29        2.17      2.59 o 
  -7  -5  11       79.91       76.34     10.86 o 
  -6  -5  11        1.94       -3.80      3.93 o 
  -5  -5  11        0.22       -7.37      5.01 o 
  -4  -5  11        0.41       -3.61      3.87 o 
  -3  -5  11       48.26       54.47     12.37 o 
  -2  -5  11       46.60       37.64     10.02 o 
  -1  -5  11        0.88        0.52      2.35 o 
   0  -5  11        2.76        0.55      4.79 o 
   1  -5  11        0.72        0.81      2.02 o 
   2  -5  11        0.89        2.60      3.35 o 
   3  -5  11       66.25       83.27     16.31 o 
   4  -5  11        2.30        2.62      3.64 o 
  -8  -4  11       19.41       18.50      5.18 o 
  -7  -4  11       91.07       98.55     11.69 o 
  -6  -4  11        9.93       16.48      4.38 o 
  -5  -4  11        0.15       -1.34      2.95 o 
  -4  -4  11        3.06        0.29      4.59 o 
  -3  -4  11       56.93       47.71     10.79 o 
  -2  -4  11      106.55      109.84     16.82 o 
  -1  -4  11        2.13        0.98      1.77 o 
   0  -4  11       50.37       58.02      7.27 o 
   1  -4  11       79.63       85.34      9.30 o 
   2  -4  11        2.92        4.45      2.57 o 
   3  -4  11       49.80       54.41     10.23 o 
   4  -4  11       26.25       48.99     13.17 o 
  -9  -3  11       36.40       40.43      7.47 o 
  -8  -3  11       23.70       19.72      8.18 o 
  -7  -3  11       47.72       60.41      8.79 o 
  -6  -3  11       17.14       21.98      5.26 o 
  -5  -3  11       16.75        5.90      6.37 o 
  -4  -3  11        2.32       -0.46      3.88 o 
  -3  -3  11       34.56       29.25      8.65 o 
  -2  -3  11       14.11       16.18      3.98 o 
  -1  -3  11      146.22      156.39     10.67 o 
   0  -3  11        7.05        5.52      2.44 o 
   1  -3  11       46.11       52.24     17.83 o 
   2  -3  11        9.09        9.99      6.83 o 
   3  -3  11        1.74        0.72      1.61 o 
   4  -3  11       26.92       25.12      7.60 o 
 -10  -2  11       62.75      105.27     18.62 o 
  -9  -2  11       19.17       18.15      9.22 o 
  -8  -2  11        2.22        1.83      4.75 o 
  -7  -2  11      104.36      112.83     13.86 o 
  -6  -2  11       38.30       37.09      7.01 o 
  -5  -2  11      303.69      317.26     18.16 o 
  -4  -2  11      254.32      241.99     15.42 o 
  -3  -2  11      272.75      290.29     13.12 o 
  -2  -2  11      118.21      116.58      8.10 o 
  -1  -2  11        6.11        3.99      3.02 o 
   0  -2  11      243.72      242.56     20.50 o 
   1  -2  11      116.36      119.60     14.96 o 
   2  -2  11       16.36       16.94      5.76 o 
   3  -2  11       63.19       58.23     11.48 o 
   4  -2  11        2.32       -0.02      1.98 o 
 -10  -1  11       39.38       47.93     12.24 o 
  -9  -1  11        0.01        3.44      2.59 o 
  -8  -1  11        0.00        0.58      1.71 o 
  -7  -1  11        0.91        0.14      1.29 o 
  -6  -1  11       63.17       61.49      7.87 o 
  -5  -1  11       36.46       32.09      5.56 o 
  -4  -1  11       15.57       13.77      4.52 o 
  -3  -1  11       27.43       29.16      4.09 o 
  -2  -1  11        1.66        1.00      1.91 o 
  -1  -1  11       93.19       96.62      6.99 o 
   0  -1  11      647.81      728.10     37.48 o 
   1  -1  11        3.14        5.64      3.82 o 
   2  -1  11      142.66      142.09     18.05 o 
   3  -1  11      106.94      102.33     16.10 o 
 -11   0  11       54.67       70.66     14.89 o 
 -10   0  11       36.60       40.36     10.70 o 
  -9   0  11        0.16       -1.49      3.46 o 
  -8   0  11       19.20       26.45      9.69 o 
  -7   0  11        0.03        1.19      3.94 o 
  -6   0  11       49.45       43.81      6.42 o 
  -5   0  11      177.04      186.48     10.61 o 
  -4   0  11      356.24      348.05     16.46 o 
  -3   0  11        7.72        3.35      1.61 o 
  -2   0  11        3.85        3.61      1.49 o 
  -1   0  11       62.38       81.09     12.93 o 
   0   0  11       22.00       31.31      8.24 o 
   1   0  11      208.73      223.89     22.91 o 
   2   0  11       28.96       34.60      9.63 o 
   3   0  11       25.78       27.53      9.09 o 
 -11   1  11        0.61        4.62      4.32 o 
 -10   1  11        5.14        7.87      5.19 o 
  -9   1  11       24.36       27.99      5.37 o 
  -8   1  11      109.24       90.07      9.24 o 
  -7   1  11       12.57        5.78      2.53 o 
  -6   1  11      276.19      281.94     15.61 o 
  -5   1  11      227.25      221.05     13.51 o 
  -4   1  11        1.12        0.87      1.27 o 
  -3   1  11        0.31        0.97      2.27 o 
  -2   1  11       62.15       69.53     12.16 o 
  -1   1  11        2.03        7.63      3.66 o 
   0   1  11      194.94      186.94     21.23 o 
   1   1  11       76.37       83.60     14.79 o 
   2   1  11        8.11        1.53      3.43 o 
 -12   2  11       26.14       26.55      9.64 o 
 -11   2  11       10.37       15.40      6.71 o 
 -10   2  11       71.51       93.65     15.61 o 
  -9   2  11       26.07       19.59      4.77 o 
  -8   2  11       94.97       93.88      9.22 o 
  -7   2  11       32.53       30.36      5.12 o 
  -6   2  11       77.29       71.03      7.96 o 
  -5   2  11        2.02        2.85      1.95 o 
  -4   2  11        0.00        1.75      1.63 o 
  -3   2  11       58.35       61.41     11.96 o 
  -2   2  11       65.71       59.75     12.04 o 
  -1   2  11        1.25       -1.25      2.63 o 
   0   2  11        4.94        6.69      4.65 o 
   1   2  11      199.39      224.70     25.30 o 
 -12   3  11        1.82       10.03      6.63 o 
 -11   3  11       17.65       17.02      6.73 o 
 -10   3  11       23.92       16.87      7.03 o 
  -9   3  11      343.91      383.38     18.54 o 
  -8   3  11      206.66      216.94     13.77 o 
  -7   3  11       43.39       35.55      5.98 o 
  -6   3  11       84.56       86.36     10.54 o 
  -5   3  11      136.11      152.32     10.52 o 
  -4   3  11       99.94      107.52     16.04 o 
  -3   3  11        4.30       11.67      5.84 o 
  -2   3  11      140.22      178.45     21.23 o 
  -1   3  11      118.48      128.33     18.99 o 
   0   3  11       10.21       14.28      6.73 o 
 -12   4  11        4.21        8.51      4.92 o 
 -11   4  11      153.52      166.02     20.98 o 
 -10   4  11        4.12        7.19      4.64 o 
  -9   4  11       49.84       54.90      7.05 o 
  -8   4  11       50.26       54.48     10.06 o 
  -7   4  11        4.55        1.45      3.46 o 
  -6   4  11       11.87        7.55      2.54 o 
  -5   4  11      162.03      180.04     21.33 o 
  -4   4  11       12.79        1.31      3.80 o 
  -3   4  11        0.15       -5.66      4.27 o 
  -2   4  11       22.41       24.04      8.38 o 
  -1   4  11        2.12       -0.10      2.12 o 
 -12   5  11        8.66        0.76      2.21 o 
 -11   5  11        0.91        2.05      2.91 o 
 -10   5  11       19.46       29.10      8.37 o 
  -9   5  11       12.00       20.13      6.38 o 
  -8   5  11        0.97        0.89      5.54 o 
  -7   5  11       19.98       26.41      5.41 o 
  -6   5  11        4.20        7.39      4.52 o 
  -5   5  11       25.70       22.15      7.53 o 
  -4   5  11        9.29        4.98      3.30 o 
  -3   5  11       47.28       59.17     13.38 o 
  -2   5  11        3.93        2.83      3.67 o 
 -12   6  11        2.58        5.34      4.23 o 
 -11   6  11        2.86        3.88      3.50 o 
 -10   6  11        0.91        0.23      2.14 o 
  -9   6  11        5.32        8.33      3.30 o 
  -8   6  11        9.20        2.84      3.30 o 
  -7   6  11        8.81        5.47      3.69 o 
  -6   6  11       16.63       12.81      6.49 o 
  -5   6  11        8.31       13.84      6.24 o 
  -4   6  11        4.87       -3.42      3.83 o 
 -12   7  11       13.40       10.70      5.86 o 
 -11   7  11       15.77       20.55      7.43 o 
 -10   7  11       21.77       17.21      6.42 o 
  -9   7  11       29.57       28.60      6.04 o 
  -8   7  11        7.82        5.98      5.68 o 
  -7   7  11       85.66      104.00     17.85 o 
  -6   7  11       23.18       24.89      9.40 o 
  -5   7  11       97.69      103.56     17.86 o 
 -11   8  11        0.02        2.72      3.24 o 
 -10   8  11        7.74       10.78      5.28 o 
  -4  -8  12       57.99      102.76     20.05 o 
  -3  -8  12       21.18       35.06     11.62 o 
  -2  -8  12        1.77        0.16      2.79 o 
  -1  -8  12        8.00       22.86      9.78 o 
   0  -8  12        7.40        8.99      6.04 o 
   1  -8  12        0.00        2.32      3.96 o 
  -5  -7  12      164.24      176.38     25.20 o 
  -4  -7  12        0.10        6.53      6.51 o 
  -3  -7  12       19.56       28.00      9.08 o 
  -2  -7  12       10.98       16.13      8.46 o 
  -1  -7  12        0.03        4.47      4.21 o 
   0  -7  12       69.64       76.75     16.37 o 
   1  -7  12       12.79       22.89      9.67 o 
   2  -7  12      150.81      205.96     27.29 o 
  -7  -6  12       51.20       53.16     13.76 o 
  -6  -6  12      192.56      232.69     28.08 o 
  -5  -6  12       37.59       40.97     11.52 o 
  -4  -6  12        1.25       -0.52      4.25 o 
  -3  -6  12        5.61        2.34      3.48 o 
  -2  -6  12        9.60       15.72      6.84 o 
  -1  -6  12        3.49       -8.15      5.43 o 
   0  -6  12        2.75        4.00      5.18 o 
   1  -6  12        0.22        5.45      5.20 o 
   2  -6  12        0.03       -0.20      3.02 o 
   3  -6  12        9.25        4.49      4.49 o 
  -8  -5  12        1.33        0.08      2.01 o 
  -7  -5  12       22.65       21.22      6.03 o 
  -6  -5  12      157.69      218.59     25.70 o 
  -5  -5  12       48.53       60.69     13.62 o 
  -4  -5  12       37.26       50.86     12.52 o 
  -3  -5  12       60.28       58.10     13.33 o 
  -2  -5  12      116.35      140.16     20.38 o 
  -1  -5  12        4.45        4.81      4.96 o 
   0  -5  12       11.78       11.99      6.09 o 
   1  -5  12        0.76       -9.45      6.30 o 
   2  -5  12        7.76        4.49      3.73 o 
   3  -5  12       46.34       60.39     14.42 o 
  -8  -4  12        2.83        1.51      2.02 o 
  -7  -4  12        0.05       11.06      4.23 o 
  -6  -4  12       99.97      110.31     12.44 o 
  -5  -4  12        0.09       -1.77      3.35 o 
  -4  -4  12       18.33       11.25      5.92 o 
  -3  -4  12       26.05       29.66      9.58 o 
  -2  -4  12       13.97        9.52      5.01 o 
  -1  -4  12        8.13        1.54      1.76 o 
   0  -4  12       18.55       30.10      5.48 o 
   1  -4  12        1.61        2.62      1.94 o 
   2  -4  12        2.74       14.00      7.72 o 
  -9  -3  12        2.28        1.98      3.44 o 
  -8  -3  12        7.57        6.46      3.41 o 
  -7  -3  12       10.32       10.77      4.03 o 
  -6  -3  12       29.43       45.14      7.80 o 
  -5  -3  12        0.01       -2.04      5.27 o 
  -4  -3  12        6.59        5.45      2.46 o 
  -3  -3  12        0.62        2.73      2.51 o 
  -2  -3  12       77.41       78.66      9.08 o 
  -1  -3  12       16.56       22.93      9.73 o 
   0  -3  12        0.03        3.99      2.53 o 
   1  -3  12       23.35       27.18      5.51 o 
   2  -3  12       19.78       12.27      4.08 o 
  -9  -2  12       13.37        6.42      3.00 o 
  -8  -2  12       14.87       15.49      4.57 o 
  -7  -2  12        2.08       -0.39      7.09 o 
  -6  -2  12      121.04      131.24     12.46 o 
  -5  -2  12        0.00       -0.94      1.93 o 
  -4  -2  12        2.05        4.32      2.31 o 
  -3  -2  12        0.00       -0.51      1.24 o 
  -2  -2  12      206.24      222.17     11.57 o 
  -1  -2  12       26.32       17.85      5.21 o 
   0  -2  12       32.62       24.44      7.03 o 
   1  -2  12        0.57       -5.81      3.87 o 
   2  -2  12       77.57       66.01     12.22 o 
 -10  -1  12       63.65       89.75     16.81 o 
  -9  -1  12       15.04       23.25      8.70 o 
  -8  -1  12        0.39        1.98      2.18 o 
  -7  -1  12        1.22       -0.48      1.94 o 
  -6  -1  12       19.76       18.90      4.73 o 
  -5  -1  12        4.66        1.10      1.90 o 
  -4  -1  12       69.19       72.30      6.83 o 
  -3  -1  12        0.12       -2.51      1.67 o 
  -2  -1  12      220.92      220.45     21.06 o 
  -1  -1  12       73.01       70.15     12.17 o 
   0  -1  12        2.23        1.22      2.60 o 
   1  -1  12       23.74       20.98      7.62 o 
   2  -1  12       58.98       40.81     10.17 o 
 -11   0  12        2.22        8.88      5.48 o 
 -10   0  12        0.73        2.37      3.04 o 
  -9   0  12       91.19       94.22     10.42 o 
  -8   0  12       32.87       36.26      6.36 o 
  -7   0  12        7.05        6.90      2.90 o 
  -6   0  12        8.36        4.95      2.90 o 
  -5   0  12       43.89       58.01      6.13 o 
  -4   0  12        0.04        9.28      9.96 o 
  -3   0  12       71.33       95.15     14.43 o 
  -2   0  12        5.25        3.20      2.16 o 
  -1   0  12        6.85        5.16      4.09 o 
   0   0  12        2.36        8.25      5.50 o 
   1   0  12       20.91       21.49      7.65 o 
 -11   1  12       29.74       43.88     11.86 o 
 -10   1  12       24.15       35.84     10.20 o 
  -9   1  12       24.66       20.97      4.82 o 
  -8   1  12       53.06       55.73      8.67 o 
  -7   1  12       21.49       27.04      5.26 o 
  -6   1  12       16.15       24.24      4.04 o 
  -5   1  12      179.28      182.26     12.49 o 
  -4   1  12       53.12       60.42     12.03 o 
  -3   1  12      155.59      155.33     18.97 o 
  -2   1  12       13.01       12.39      5.61 o 
  -1   1  12       59.86       66.61     13.09 o 
   0   1  12        7.74        5.09      3.03 o 
   1   1  12        8.55        8.69      5.29 o 
 -11   2  12       38.84       52.67     12.56 o 
 -10   2  12       65.40       71.59     13.68 o 
  -9   2  12        2.98        4.47      1.92 o 
  -8   2  12       35.77       35.72      5.95 o 
  -7   2  12       23.10       16.21      4.09 o 
  -6   2  12       61.90       51.76      6.98 o 
  -5   2  12      108.92       90.71     14.80 o 
  -4   2  12      219.73      228.13     23.56 o 
  -3   2  12        2.08       -1.90      3.69 o 
  -2   2  12       88.63       87.62     15.02 o 
  -1   2  12      149.51      149.48     20.31 o 
   0   2  12       21.67       26.53      8.89 o 
 -12   3  12       46.57       39.82     11.06 o 
 -11   3  12       22.80       21.89      8.03 o 
 -10   3  12       16.16       20.23      7.39 o 
  -9   3  12       62.79       65.88      8.07 o 
  -8   3  12       42.33       34.86      5.75 o 
  -7   3  12        1.55        0.20      2.11 o 
  -6   3  12        0.37       -0.30      1.12 o 
  -5   3  12        3.10        2.36      3.62 o 
  -4   3  12        2.33        3.82      3.45 o 
  -3   3  12        1.76       -4.66      4.01 o 
  -2   3  12       83.04       67.40     14.02 o 
  -1   3  12       66.63       45.56     11.95 o 
 -12   4  12        0.34       -2.56      3.34 o 
 -11   4  12      195.20      196.19     23.06 o 
 -10   4  12       15.13        5.65      3.03 o 
  -9   4  12        0.00        1.32      1.83 o 
  -8   4  12      217.74      247.43     25.50 o 
  -7   4  12       11.76        7.39      2.93 o 
  -6   4  12       68.58       86.53     15.76 o 
  -5   4  12       61.97       71.59     14.22 o 
  -4   4  12        6.82        8.65      4.69 o 
  -3   4  12       52.04       43.32     11.50 o 
  -2   4  12       24.85       22.11      8.48 o 
 -11   5  12       45.81       46.21     11.26 o 
 -10   5  12       13.47       18.75      7.07 o 
  -9   5  12        2.62        1.90      1.99 o 
  -8   5  12        9.69       10.08      6.21 o 
  -7   5  12       43.85       56.36     13.52 o 
  -6   5  12        0.53        2.47      4.45 o 
  -5   5  12       17.73       15.42      7.00 o 
  -4   5  12       17.12       12.76      6.71 o 
 -11   6  12       39.49       38.07     10.21 o 
 -10   6  12       99.38      121.90     16.82 o 
  -9   6  12        4.07        6.63      5.12 o 
  -8   6  12        1.96        0.41      2.59 o 
  -7   6  12       12.57       16.40      7.48 o 
  -6   6  12        4.50        0.36      1.90 o 
  -4  -7  13       13.39       44.11     13.11 o 
  -3  -7  13       13.18        8.72      6.03 o 
  -2  -7  13       18.25       13.58      7.72 o 
  -1  -7  13        2.27       -1.23      3.24 o 
  -5  -6  13       33.46       36.22     11.23 o 
  -4  -6  13      118.61      158.00     23.64 o 
  -3  -6  13        1.00        2.91      3.92 o 
  -2  -6  13       42.28       58.75     14.41 o 
  -1  -6  13       16.37       17.05      7.96 o 
   0  -6  13        0.23        6.76      5.25 o 
  -7  -5  13        1.02        4.77     16.97 o 
  -6  -5  13      127.06      152.90     15.69 o 
  -5  -5  13       99.55      112.99     19.50 o 
  -4  -5  13        6.90        6.95      5.12 o 
  -3  -5  13       13.30        1.39      3.74 o 
  -2  -5  13       43.30       61.34     14.13 o 
  -1  -5  13       13.97       15.33      8.43 o 
   0  -5  13        8.81       11.05      6.20 o 
  -8  -4  13       58.43       54.65     12.99 o 
  -7  -4  13       16.76       36.93     22.76 o 
  -6  -4  13        0.07        3.66      2.65 o 
  -5  -4  13        5.17       17.79      5.36 o 
  -4  -4  13       21.86       29.77     10.18 o 
  -3  -4  13        5.26       15.08      7.16 o 
  -2  -4  13       20.83       13.73      6.89 o 
  -1  -4  13       14.64       13.59      6.08 o 
   0  -4  13       19.18       28.31     10.18 o 
  -8  -3  13        3.43        2.70      2.41 o 
  -7  -3  13        0.20        2.23      3.91 o 
  -6  -3  13       42.35       66.82      9.46 o 
  -5  -3  13       38.27       41.95     11.12 o 
  -4  -3  13        4.02        9.66      3.55 o 
  -3  -3  13        1.38       -0.46      1.38 o 
  -2  -3  13       12.68        6.06      2.93 o 
  -1  -3  13       24.61       15.10      4.38 o 
   0  -3  13        0.70        0.99      2.24 o 
  -9  -2  13       15.62       33.69     10.43 o 
  -8  -2  13        5.34        9.99      3.77 o 
  -7  -2  13        0.06        0.88      1.88 o 
  -6  -2  13       92.30       73.64      9.65 o 
  -5  -2  13        1.10        1.88      9.73 o 
  -4  -2  13        1.33        4.21      1.78 o 
  -3  -2  13       61.86       61.15      8.75 o 
  -2  -2  13       97.21       86.25     10.27 o 
  -1  -2  13      117.50      110.54     11.89 o 
   0  -2  13        4.64        0.29      3.26 o 
   1  -2  13        6.78        2.09      2.59 o 
 -10  -1  13        0.04        1.92      3.11 o 
  -9  -1  13        1.10       -2.72      3.36 o 
  -8  -1  13       12.76       28.14      6.00 o 
  -7  -1  13       65.21       61.60      9.59 o 
  -6  -1  13       22.16       27.33      5.72 o 
  -5  -1  13       32.76       37.47      6.51 o 
  -4  -1  13        2.01        1.79      3.25 o 
  -3  -1  13       12.64        4.69      2.67 o 
  -2  -1  13      113.90       97.15     14.67 o 
  -1  -1  13      139.81      129.07     17.39 o 
   0  -1  13        6.85        2.54      1.84 o 
 -10   0  13       10.00       23.11      8.56 o 
  -9   0  13       19.08       21.71      8.38 o 
  -8   0  13        0.00       -4.60      3.07 o 
  -7   0  13        3.48        6.55      2.98 o 
  -6   0  13        0.27        0.73      2.44 o 
  -5   0  13        8.11        7.70      2.45 o 
  -4   0  13        6.92        4.75      2.62 o 
  -3   0  13       11.89        7.53      4.53 o 
  -2   0  13       69.10       56.18     11.76 o 
  -1   0  13        6.83        4.90      4.15 o 
   0   0  13       12.89       12.36      5.35 o 
 -10   1  13        1.40       -1.44      3.12 o 
  -9   1  13        7.08        5.62      4.47 o 
  -8   1  13       46.83       49.54      7.70 o 
  -7   1  13        3.81        5.98      2.75 o 
  -6   1  13        7.53        4.55      2.06 o 
  -5   1  13       20.97       40.40     10.04 o 
  -4   1  13       98.25       86.17     14.87 o 
  -3   1  13        0.76       -2.43      2.88 o 
  -2   1  13       19.44        9.21      4.84 o 
  -1   1  13       38.08       43.60     11.06 o 
 -11   2  13        0.80        7.64      4.92 o 
 -10   2  13       11.73        6.22      4.33 o 
  -9   2  13        1.62        2.72      4.67 o 
  -8   2  13       16.25       16.58      5.57 o 
  -7   2  13        1.81        0.24      1.65 o 
  -6   2  13       17.60       19.23      8.17 o 
  -5   2  13       67.40       80.46     14.56 o 
  -4   2  13       25.85       21.44      7.71 o 
  -3   2  13        6.11       20.39      8.10 o 
  -2   2  13       62.75       51.73     12.49 o 
 -11   3  13       27.48       22.64      8.13 o 
 -10   3  13      261.05      238.66     24.64 o 
  -9   3  13       76.21       90.06      9.88 o 
  -8   3  13       18.41       18.96      4.59 o 
  -7   3  13       28.94       37.39     11.05 o 
  -6   3  13        1.41        6.53      4.51 o 
  -5   3  13       60.72       54.72     12.40 o 
  -4   3  13      122.04       95.55     16.82 o 
  -3   3  13      168.35      184.83     23.49 o 
 -10   4  13      139.13      114.54     16.91 o 
  -9   4  13        5.26        5.70      3.79 o 
  -8   4  13       13.32       17.75      7.61 o 
  -7   4  13        0.72        6.29      4.68 o 
  -6   4  13        1.48       -3.26      3.78 o 
  -5   4  13        2.75       10.46      5.57 o 
  -5  -5  14        0.91       10.33      4.36 o 
  -4  -5  14        3.87        6.60      5.16 o 
  -3  -5  14        7.59       -5.00      4.53 o 
  -6  -4  14        0.26        4.37      3.07 o 
  -5  -4  14       52.93       56.12      9.15 o 
  -4  -4  14        2.60       -1.25      2.79 o 
  -3  -4  14       43.67      104.76     19.03 o 
  -2  -4  14       14.74       31.43     10.85 o 
  -7  -3  14       36.77       38.67     14.43 o 
  -6  -3  14        1.76       -2.63      4.17 o 
  -5  -3  14       56.26       66.27      9.56 o 
  -4  -3  14        2.11       -0.74      3.01 o 
  -3  -3  14       64.44       84.07     16.84 o 
  -2  -3  14        4.36        6.42      5.15 o 
  -8  -2  14        7.66        2.62      2.16 o 
  -7  -2  14       20.84       14.62      4.52 o 
  -6  -2  14        7.42        1.06      4.38 o 
  -5  -2  14       61.49       60.08      8.64 o 
  -4  -2  14       58.32       51.35     12.53 o 
  -3  -2  14        3.13        5.32      2.85 o 
  -2  -2  14       21.33       27.98      6.33 o 
  -1  -2  14       52.94       40.53      9.83 o 
  -8  -1  14       14.68        7.28      3.41 o 
  -7  -1  14        3.49        7.47      3.90 o 
  -6  -1  14        6.66        0.55      3.04 o 
  -5  -1  14      102.90      115.81     18.49 o 
  -4  -1  14        1.50       -1.62      1.76 o 
  -3  -1  14        0.77        6.03      3.18 o 
  -2  -1  14       55.13       48.63     11.19 o 
  -9   0  14        0.34        4.94      3.64 o 
  -8   0  14        2.75        2.03      6.94 o 
  -7   0  14       21.31       27.67      5.78 o 
  -6   0  14       73.77       79.16     15.04 o 
  -5   0  14       11.02        8.41      3.65 o 
  -4   0  14        0.94        1.02      1.92 o 
  -3   0  14        0.24        0.24      3.13 o 
  -2   0  14        4.27        0.77      2.37 o 
  -9   1  14        4.54       15.71      6.58 o 
  -8   1  14        6.01       -1.91      1.92 o 
  -7   1  14        2.75        2.39      3.25 o 
  -6   1  14        3.93        1.09      1.66 o 
  -5   1  14        0.43        2.05      3.07 o 
  -4   1  14        0.53       -0.70      2.46 o 
  -3   1  14        0.39        2.50      3.45 o 
  -9   2  14        5.46        7.64      4.65 o 
  -8   2  14        2.34        0.09      1.79 o 
  -7   2  14        3.83        8.24      4.96 o 
  -6   2  14       17.21       17.50      7.96 o 
  -5   2  14        0.01        3.79      3.71 o 
  -4   2  14        2.15       -4.87      5.45 o 
  -8   3  14        1.10        6.98      4.52 o 
  -7   3  14       21.15       25.03      9.37 o 
  -6   3  14       48.41       47.71     12.29 o 
                                                 
